# Supplementary material for: Genomic Diversity and Evolution of Mycobacterium ulcerans Revealed by Next-Generation Sequencing
Source: PLoS Pathog. 2009 Sep 11;5(9):e1000580. doi: 10.1371/journal.ppat.1000580 (PMC2736377; doi:10.1371/journal.ppat.1000580)
Supplement: Table S1 — SNPs detected among four M. ulcerans genomes. Coordinates correspond to Agy99 finished genome sequence (NCBI:NC_008611 for Agy99 chromosome and NCBI:NC_005916 for Agy99 pMUM001). (7.21 MB XLS) [file ppat.1000580.s004.xls]

## Sheet: Supp_Table_1
Supplementary Table 1. SNPs detected among four M. ulcerans genomes. Coordinates correspond to Agy99 finished genome sequence (NCBI:NC_008611 for Agy99 chromosome and NCBI:NC_005916 for Agy99 pMUM001).
Reference	Genome_pos	Region	Gene_model	Start	End	Strand	Locus_tag	Locus	Codon_pos	Agy99_nt	SNP	NM20/02_nt	NM31/04_nt	Jp8756_nt	Agy99_aa	NM20/02_aa	NM31/04_aa	Jp8756_aa	SNP_type	SNP_group	Product
NC_008611	9877	inetrgenic					MUL_0006-MUL_0007			A	G	G	G	G					intergenic	conserved
NC_008611	32013	inetrgenic					MUL_0029-MUL_0032			T	C	C	C	C					intergenic	conserved
NC_008611	446933	inetrgenic					MUL_0434-MUL_0435			T	C	C	C	C					intergenic	conserved
NC_008611	479253	inetrgenic					MUL_0465-MUL_0467			G	C	C	C	C					intergenic	conserved
NC_008611	753327	inetrgenic					MUL_0714-MUL_0715			C	T	T	T	T					intergenic	conserved
NC_008611	1183060	inetrgenic					MUL_1109-MUL_1110			T	C	C	C	C					intergenic	conserved
NC_008611	1238622	coding	1	1239669	1238239	-1	MUL_1156	-	349	C	T	T	T	T	V	I	I	I	non-synonymous	conserved	hypothetical protein
NC_008611	1260409	coding	1	1261089	1260268	-1	MUL_1173	-	226	A	G	G	G	G					synonymous	conserved	succinate dehydrogenase (membrane anchor subunit)
NC_008611	1456807	inetrgenic					MUL_1349-MUL_1351			A	C	C	C	C					intergenic	conserved
NC_008611	1674860	coding	1	1673353	1675179	+1	MUL_1546	fadD11	502	T	C	C	C	C	L	S	S	S	non-synonymous	conserved	fatty-acid-CoA ligase, FadD11
NC_008611	1755920	coding	1	1755494	1756906	+1	MUL_1617	-	142	T	C	C	C	C	C	R	R	R	non-synonymous	conserved	drug efflux membrane protein
NC_008611	1827152	coding	1	1826160	1827272	+1	MUL_1659	aao_1	330	T	C	C	C	C					synonymous	conserved	D-amino acid oxidase Aao_1
NC_008611	2250461	coding	1	2250522	2245102	-1	MUL_2016	ppsD	20	T	C	C	C	C	H	R	R	R	non-synonymous	conserved	phenolpthiocerol synthesis type-I polyketide synthase PpsD
NC_008611	2343185	coding	1	2344042	2342876	-1	MUL_2096	-	285	T	C	C	C	C					synonymous	conserved	PPE family protein
NC_008611	2500819	inetrgenic					MUL_2247-MUL_2249			G	C	C	C	C					intergenic	conserved
NC_008611	2501883	coding	1	2502252	2501416	-1	MUL_2249	-	123	T	G	G	G	G	K	Q	Q	Q	non-synonymous	conserved	hypothetical protein
NC_008611	2507419	coding	1	2507518	2506676	-1	MUL_2253	-	33	A	G	G	G	G					synonymous	conserved	sugar ABC transporter
NC_008611	2737448	inetrgenic					MUL_2448-MUL_2450			G	A	A	A	A					intergenic	conserved
NC_008611	2769742	coding	1	2770697	2769717	-1	MUL_2480	-	318	A	G	G	G	G	L	S	S	S	non-synonymous	conserved	hypothetical protein
NC_008611	3487736	inetrgenic					MUL_3139-MUL_3141			C	G	G	G	G					intergenic	conserved
NC_008611	3677312	coding	1	3676816	3677598	+1	MUL_3305	ribD	165	G	A	A	A	A	G	D	D	D	non-synonymous	conserved	bifunctional enzyme riboflavin biosynthesis protein RibD
NC_008611	3730244	inetrgenic					MUL_3362-MUL_3363			A	T	T	T	T					intergenic	conserved
NC_008611	3782307	coding	1	3781391	3782932	+1	MUL_3413	ligB	305	C	T	T	T	T	S	F	F	F	non-synonymous	conserved	ATP-dependent DNA ligase LigB
NC_008611	3786552	inetrgenic					MUL_5099-MUL_3418			G	A	A	A	A					intergenic	conserved
NC_008611	3827485	coding	1	3827653	3826718	-1	MUL_3451	citE_2	56	C	G	G	G	G	V	L	L	L	non-synonymous	conserved	citrate lyase beta subunit, CitE_2
NC_008611	3910322	coding	1	3910341	3909331	-1	MUL_3524	-	6	C	G	G	G	G	S	T	T	T	non-synonymous	conserved	diphosphomevalonate decarboxylase
NC_008611	3931194	coding	1	3932176	3931010	-1	MUL_3545	-	327	T	C	C	C	C	E	G	G	G	non-synonymous	conserved	conserved hypothetical secreted protein
NC_008611	4227170	coding	1	4227021	4227812	+1	MUL_3786	-	49	A	G	G	G	G					synonymous	conserved	conserved proline rich membrane protein
NC_008611	4468026	coding	1	4466437	4468275	+1	MUL_4001	oppD	529	A	C	C	C	C					synonymous	conserved	oligopeptide-transport ATP-binding protein ABC transporter OppD
NC_008611	4631821	inetrgenic					MUL_4159-MUL_4160			A	G	G	G	G					intergenic	conserved
NC_008611	4708269	coding	1	4708300	4707986	-1	MUL_4235	-	10	G	C	C	C	C	P	R	R	R	non-synonymous	conserved	hypothetical protein
NC_008611	4736631	inetrgenic					MUL_4264-MUL_4270			G	A	A	A	A					intergenic	conserved
NC_008611	5021394	inetrgenic					MUL_4524-MUL_4526			C	G	G	G	G					intergenic	conserved
NC_008611	5038963	coding	1	5038485	5039351	+1	MUL_4537	fadB2	159	A	G	G	G	G	N	S	S	S	non-synonymous	conserved	3-hydroxybutyryl-CoA dehydrogenase FadB2
NC_008611	5251929	coding	1	5251308	5252186	+1	MUL_4744	-	207	T	C	C	C	C	Y	H	H	H	non-synonymous	conserved	beta-1,3-glucanase precursor
NC_008611	5388861	inetrgenic					MUL_4858-MUL_4860			A	G	G	G	G					intergenic	conserved
NC_008611	5400946	coding	1	5400482	5401639	+1	MUL_4872	adhD	154	G	A	A	A	A					synonymous	conserved	zinc-type alcohol dehydrogenase AdhD
NC_008611	5557511	coding	1	5556631	5558007	+1	MUL_5007	-	293	G	A	A	A	A	G	D	D	D	non-synonymous	conserved	hypothetical protein
NC_008611	5611987	coding	1	5613039	5611594	-1	MUL_5060	pcnA	350	C	T	T	T	T					synonymous	conserved	poly(a) polymerase PcnA
NC_008611	119244	inetrgenic					MUL_0116-MUL_0119			T	G	T	G	G					intergenic	intra-continent
NC_008611	453370	coding	1	453726	453058	-1	MUL_0441	phoY2	118	A	G	G	A	G					synonymous	intra-continent	phosphate-transport system regulatory protein, PhoY2
NC_008611	554471	coding	1	553832	554593	+1	MUL_0544	-	213	T	C	C	T	C	C	R	C	R	non-synonymous	intra-continent	dehydrogenase
NC_008611	642364	coding	1	642133	642480	+1	MUL_0619	-	77	T	C	C	T	C	C	R	C	R	non-synonymous	intra-continent	hypothetical protein
NC_008611	661062	coding	1	659546	661390	+1	MUL_0637	-	505	T	C	C	T	C	I	T	I	T	non-synonymous	intra-continent	hypothetical protein
NC_008611	1321620	inetrgenic					MUL_1227-MUL_1231			G	C	C	G	C					intergenic	intra-continent
NC_008611	1699678	inetrgenic					MUL_1567-MUL_1568			A	Y	C	A	T					intergenic	intra-continent
NC_008611	2283072	inetrgenic					MUL_2034-MUL_2036			G	A	A	G	A					intergenic	intra-continent
NC_008611	2565337	inetrgenic					MUL_2291-MUL_2293			T	C	C	T	C					intergenic	intra-continent
NC_008611	2594217	coding	1	2595149	2592555	-1	MUL_2318	-	310	C	G	G	C	G	L	F	L	F	non-synonymous	intra-continent	conserved alanine and proline rich protein
NC_008611	2829304	coding	1	2829066	2829620	+1	MUL_2531	-	79	A	C	C	A	C	Q	P	Q	P	non-synonymous	intra-continent	conserved hypothetical threonine and proline rich protein
NC_008611	2839809	coding	1	2840021	2838522	-1	MUL_2542	-	70	T	C	C	T	C					synonymous	intra-continent	sensor kinase from two component regulatory system
NC_008611	2936659	coding	1	2936501	2936821	+1	MUL_2633	-	52	A	G	G	A	G					synonymous	intra-continent	hypothetical protein
NC_008611	3402083	coding	1	3402329	3401367	-1	MUL_3066	erg3	82	T	G	G	T	G	M	L	M	L	non-synonymous	intra-continent	membrane-bound C-5 sterol desaturase Erg3
NC_008611	3448338	inetrgenic					MUL_3101-MUL_3103			C	T	T	C	T					intergenic	intra-continent
NC_008611	3497043	inetrgenic					MUL_3147-MUL_3148			T	G	G	T	G					intergenic	intra-continent
NC_008611	3594811	inetrgenic					MUL_3220-MUL_3221			G	C	G	C	C					intergenic	intra-continent
NC_008611	3645225	coding	1	3645816	3644638	-1	MUL_3269	-	197	C	T	T	C	T	V	I	V	I	non-synonymous	intra-continent	conserved transmembrane alanine and leucine rich protein
NC_008611	4126201	coding	1	4125622	4126998	+1	MUL_3704	-	193	C	G	G	C	G	R	G	R	G	non-synonymous	intra-continent	PE-PGRS family protein
NC_008611	4144236	coding	1	4143876	4144286	-1	MUL_3716	ndk	136	C	T	C	T	T					synonymous	intra-continent	nucleoside diphosphate kinase
NC_008611	4144237	coding	1	4144286	4143876	-1	MUL_3716	ndkA	16	A	T	A	T	T	L	L	Q	Q	non-synonymous	intra-continent	nucleoside diphosphate kinase NdkA
NC_008611	4225630	inetrgenic					MUL_3784-MUL_3785			G	C	C	G	C					intergenic	intra-continent
NC_008611	4339801	coding	1	4339666	4339995	+1	MUL_3883	-	45	G	A	A	G	A	G	R	G	R	non-synonymous	intra-continent	hypothetical protein
NC_008611	4449315	coding	1	4449634	4448729	-1	MUL_3983	-	106	G	A	A	G	A	P	L	P	L	non-synonymous	intra-continent	conserved hypothetical regulatory protein
NC_008611	4540625	coding	1	4540131	4540856	+1	MUL_4071	-	164	T	S	C	T	G	C	C	C	W	non-synonymous	intra-continent	hypothetical protein
NC_008611	4631398	coding	1	4631784	4631296	-1	MUL_4159	-	128	C	T	T	C	T					synonymous	intra-continent	conserved transcriptional regulatory protein
NC_008611	4646293	inetrgenic					MUL_4174-MUL_4176			T	C	C	T	C					intergenic	intra-continent
NC_008611	4981352	inetrgenic					MUL_4492-MUL_4494			T	C	C	T	C					intergenic	intra-continent
NC_008611	5006162	coding	1	5006346	5005603	-1	MUL_4511	sugB	61	C	T	T	C	T	C	Y	C	Y	non-synonymous	intra-continent	sugar-transport integral membrane protein ABC transporter SugB
NC_008611	5227845	inetrgenic					MUL_4717-MUL_4719			G	A	A	G	A					intergenic	intra-continent
NC_008611	5346222	coding	1	5346190	5346396	+1	MUL_4825	-	10	G	T	G	T	C					synonymous	intra-continent	hypothetical protein
NC_008611	25586	coding	1	26551	24953	-1	MUL_0024	-	321	T	C	C	T	T					synonymous	strain-specific (NM20/02)	hypothetical protein
NC_008611	34723	coding	1	34860	34213	-1	MUL_0034	-	45	T	C	C	T	T					synonymous	strain-specific (NM20/02)	ABC transporter permease
NC_008611	77657	coding	1	77878	77264	-1	MUL_0080	-	73	C	T	T	C	C					synonymous	strain-specific (NM20/02)	transcriptional regulator
NC_008611	275227	coding	1	275357	273672	-1	MUL_0264	fprB	43	A	G	G	A	A	V	A	V	V	non-synonymous	strain-specific (NM20/02)	NADPH:adrenodoxin oxidoreductase FprB
NC_008611	358130	coding	1	358017	359627	+1	MUL_0349	-	37	G	A	A	G	G					synonymous	strain-specific (NM20/02)	dehydrogenase
NC_008611	376413	coding	1	376421	375984	-1	MUL_0366	mcmA2b	2	G	A	A	G	G					synonymous	strain-specific (NM20/02)	methylmalonyl-CoA mutase alpha subunit, McmA2b
NC_008611	513935	coding	1	514090	513470	-1	MUL_0496	-	51	C	A	A	C	C	Q	H	Q	Q	non-synonymous	strain-specific (NM20/02)	conserved transmembrane protein
NC_008611	608935	coding	1	608083	609951	+1	MUL_0593	dnaK	284	C	T	T	C	C					synonymous	strain-specific (NM20/02)	chaperone protein DnaK
NC_008611	643120	inetrgenic					MUL_0620-MUL_0623			G	T	T	G	G					intergenic	strain-specific (NM20/02)
NC_008611	711346	coding	1	711204	712226	+1	MUL_0686	-	47	T	C	C	T	T	L	P	L	L	non-synonymous	strain-specific (NM20/02)	methyltransferase/methylase
NC_008611	759634	inetrgenic					MUL_0727-MUL_0729			C	T	T	C	C					intergenic	strain-specific (NM20/02)
NC_008611	811979	inetrgenic					MUL_0766-MUL_0767			T	A	A	T	T					intergenic	strain-specific (NM20/02)
NC_008611	837599	coding	1	837503	838177	+1	MUL_0791	rplD	32	C	T	T	C	C					synonymous	strain-specific (NM20/02)	50S ribosomal protein L4, RplD
NC_008611	886275	coding	1	885499	886281	+1	MUL_0850	truA	258	C	T	T	C	C					synonymous	strain-specific (NM20/02)	pseudouridine synthase a, TruA
NC_008611	1247888	coding	1	1247433	1248059	+1	MUL_1163	-	151	C	T	T	C	C					synonymous	strain-specific (NM20/02)	transcriptional regulatory protein (probably TetR-family)
NC_008611	1401002	coding	1	1401955	1400702	-1	MUL_1303	kasB	317	A	G	G	A	A					synonymous	strain-specific (NM20/02)	3-oxoacyl-[acyl-carrier protein] synthase 2 KasB
NC_008611	1631658	coding	1	1629912	1632173	+1	MUL_1506	mutB	582	C	T	T	C	C	R	C	R	R	non-synonymous	strain-specific (NM20/02)	methylmalonyl-CoA mutase large subunit, MutB
NC_008611	1645178	inetrgenic					MUL_1520-MUL_5113			C	G	G	C	C					intergenic	strain-specific (NM20/02)
NC_008611	1744600	inetrgenic					MUL_1608-MUL_1610			C	G	G	C	C					intergenic	strain-specific (NM20/02)
NC_008611	1772597	coding	1	1772594	1773421	+1	MUL_1630	tsnR	1	C	T	T	C	C	H	Y	H	H	non-synonymous	strain-specific (NM20/02)	23S rRNA methyltransferase TsnR
NC_008611	1876468	coding	1	1876963	1875833	-1	MUL_1702	-	165	C	A	A	C	C	A	S	A	A	non-synonymous	strain-specific (NM20/02)	PPE family protein
NC_008611	1953705	inetrgenic					MUL_1767-MUL_1770			C	T	T	C	C					intergenic	strain-specific (NM20/02)
NC_008611	1958865	coding	1	1959130	1957808	-1	MUL_1772	-	88	T	C	C	T	T	Q	R	Q	Q	non-synonymous	strain-specific (NM20/02)	beta-lactamase
NC_008611	2123161	coding	1	2124300	2122705	-1	MUL_1920	-	379	C	G	G	C	C					synonymous	strain-specific (NM20/02)	hypothetical protein
NC_008611	2348891	inetrgenic					MUL_2097-MUL_2101			C	A	A	C	C					intergenic	strain-specific (NM20/02)
NC_008611	2366356	coding	1	2366818	2366312	-1	MUL_2118	-	154	A	G	G	A	A	C	R	C	C	non-synonymous	strain-specific (NM20/02)	conserved transmembrane alanine rich protein
NC_008611	2403617	coding	1	2402751	2403785	+1	MUL_2153	-	288	C	T	T	C	C					synonymous	strain-specific (NM20/02)	conserved hypothetical secreted protein
NC_008611	2429595	coding	1	2428983	2430086	+1	MUL_2176	fadE18_1	204	G	T	T	G	G	A	S	A	A	non-synonymous	strain-specific (NM20/02)	acyl-CoA dehydrogenase FadE18_1
NC_008611	2433594	inetrgenic					MUL_2180-MUL_2183			A	G	G	A	A					intergenic	strain-specific (NM20/02)
NC_008611	2455125	inetrgenic					MUL_2198-MUL_2200			T	C	C	T	T					intergenic	strain-specific (NM20/02)
NC_008611	2739954	coding	1	2739926	2740336	+1	MUL_2451	-	9	G	A	A	G	G	G	E	G	G	non-synonymous	strain-specific (NM20/02)	hypothetical protein
NC_008611	2827516	inetrgenic					MUL_2528-MUL_2529			T	C	C	T	T					intergenic	strain-specific (NM20/02)
NC_008611	3042792	coding	1	3042672	3043667	+1	MUL_2723	-	40	C	T	T	C	C	P	S	P	P	non-synonymous	strain-specific (NM20/02)	hydrolase
NC_008611	3145667	inetrgenic					MUL_2815-MUL_2821			T	C	C	T	T					intergenic	strain-specific (NM20/02)
NC_008611	3224764	coding	1	3224819	3224436	-1	MUL_5111	-	18	G	A	A	G	G					synonymous	strain-specific (NM20/02)	hypothetical protein
NC_008611	3421898	coding	1	3422702	3421800	-1	MUL_3081	-	268	C	T	T	C	C	A	T	A	A	non-synonymous	strain-specific (NM20/02)	hypothetical protein
NC_008611	3545128	inetrgenic					MUL_3182-MUL_3184			C	T	T	C	C					intergenic	strain-specific (NM20/02)
NC_008611	3589134	coding	1	3589537	3587912	-1	MUL_3217	-	134	A	G	G	A	A	I	T	I	I	non-synonymous	strain-specific (NM20/02)	P-loop ATPase
NC_008611	3815767	inetrgenic					MUL_3438-MUL_3440			A	C	C	A	A					intergenic	strain-specific (NM20/02)
NC_008611	3815784	inetrgenic					MUL_3438-MUL_3440			C	G	G	C	C					intergenic	strain-specific (NM20/02)
NC_008611	3867673	coding	1	3867725	3866391	-1	MUL_3487	-	17	C	T	T	C	C					synonymous	strain-specific (NM20/02)	transposase for IS2606
NC_008611	3909492	coding	1	3910341	3909331	-1	MUL_3524	-	283	C	T	T	C	C	A	T	A	A	non-synonymous	strain-specific (NM20/02)	diphosphomevalonate decarboxylase
NC_008611	3925214	coding	1	3925793	3924642	-1	MUL_3539	-	193	C	A	A	C	C	V	F	V	V	non-synonymous	strain-specific (NM20/02)	hypothetical protein
NC_008611	4190748	inetrgenic					MUL_3755-MUL_3757			G	C	C	G	G					intergenic	strain-specific (NM20/02)
NC_008611	4221621	coding	1	4222008	4221361	-1	MUL_3781	scoB	129	T	C	C	T	T	M	V	M	M	non-synonymous	strain-specific (NM20/02)	succinyl-CoA:3-ketoacid-coenzyme a transferase (beta subunit) ScoB
NC_008611	4280152	inetrgenic					MUL_3830-MUL_3832			A	G	G	A	A					intergenic	strain-specific (NM20/02)
NC_008611	4321063	coding	1	4319609	4321105	+1	MUL_3864	accD4_2	484	G	A	A	G	G					synonymous	strain-specific (NM20/02)	propionyl-CoA carboxylase beta chain 4 AccD4_2
NC_008611	4371152	inetrgenic					MUL_3913-MUL_3914			G	C	C	G	G					intergenic	strain-specific (NM20/02)
NC_008611	4371154	inetrgenic					MUL_3913-MUL_3914			G	C	C	G	G					intergenic	strain-specific (NM20/02)
NC_008611	4434770	coding	1	4435900	4434575	-1	MUL_3970	thrA	376	C	G	G	C	C	K	N	K	K	non-synonymous	strain-specific (NM20/02)	homoserine dehydrogenase ThrA
NC_008611	4438407	coding	1	4438971	4437319	-1	MUL_3972	argS	188	G	A	A	G	G	P	S	P	P	non-synonymous	strain-specific (NM20/02)	arginyl-tRNA synthetase ArgS
NC_008611	4513198	coding	1	4514174	4512525	-1	MUL_4044	-	325	G	A	A	G	G	P	L	P	P	non-synonymous	strain-specific (NM20/02)	acyl-coenzyme a synthetase
NC_008611	4686160	inetrgenic					MUL_4211-MUL_4213			T	A	A	T	T					intergenic	strain-specific (NM20/02)
NC_008611	4691014	coding	1	4692171	4690966	-1	MUL_4220	-	385	T	C	C	T	T					synonymous	strain-specific (NM20/02)	hypothetical protein
NC_008611	5132618	coding	1	5132717	5131617	-1	MUL_4633	-	33	T	C	C	T	T	I	V	I	I	non-synonymous	strain-specific (NM20/02)	hypothetical protein
NC_008611	5194228	inetrgenic					MUL_4688-MUL_4690			C	A	A	C	C					intergenic	strain-specific (NM20/02)
NC_008611	5321490	inetrgenic					MUL_4804-MUL_4805			T	C	C	T	T					intergenic	strain-specific (NM20/02)
NC_008611	5321519	inetrgenic					MUL_4804-MUL_4805			T	C	C	T	T					intergenic	strain-specific (NM20/02)
NC_008611	5362159	inetrgenic					MUL_4838-MUL_4842			T	A	A	T	T					intergenic	strain-specific (NM20/02)
NC_008611	5382180	coding	1	5382160	5386410	+1	MUL_4858	-	6	C	T	T	C	C					synonymous	strain-specific (NM20/02)	non-ribosomal peptide synthetase
NC_008611	5580480	coding	1	5581409	5579943	-1	MUL_5036	gltD	309	A	T	T	A	A					synonymous	strain-specific (NM20/02)	NADH-dependent glutamate synthase (small subunit) GltD
NC_008611	5593101	inetrgenic					MUL_5040-MUL_5045			G	A	A	G	G					intergenic	strain-specific (NM20/02)
NC_008611	5603344	inetrgenic					MUL_5049-MUL_5054			A	C	C	A	A					intergenic	strain-specific (NM20/02)
NC_008611	5606139	inetrgenic					MUL_5049-MUL_5054			C	G	G	C	C					intergenic	strain-specific (NM20/02)
NC_008611	78	coding	1	1	1533	+1	MUL_0001	dnaA	25	C	T	C	C	T					synonymous	strain-specific (Jp8756)	chromosomal replication initiator protein DnaA
NC_008611	332	coding	1	1	1533	+1	MUL_0001	dnaA	110	C	T	C	C	T	S	S	S	L	non-synonymous	strain-specific (Jp8756)	chromosomal replication initiator protein DnaA
NC_008611	432	coding	1	1	1533	+1	MUL_0001	dnaA	143	G	T	G	G	T	K	K	K	N	non-synonymous	strain-specific (Jp8756)	chromosomal replication initiator protein DnaA
NC_008611	434	coding	1	1	1533	+1	MUL_0001	dnaA	144	C	G	C	C	G	S	S	S	W	non-synonymous	strain-specific (Jp8756)	chromosomal replication initiator protein DnaA
NC_008611	500	coding	1	1	1533	+1	MUL_0001	dnaA	166	A	G	A	A	G	D	D	D	G	non-synonymous	strain-specific (Jp8756)	chromosomal replication initiator protein DnaA
NC_008611	690	coding	1	1	1533	+1	MUL_0001	dnaA	229	G	T	G	G	T					synonymous	strain-specific (Jp8756)	chromosomal replication initiator protein DnaA
NC_008611	792	coding	1	1	1533	+1	MUL_0001	dnaA	263	C	T	C	C	T					synonymous	strain-specific (Jp8756)	chromosomal replication initiator protein DnaA
NC_008611	1034	coding	1	1	1533	+1	MUL_0001	dnaA	344	T	C	T	T	C	L	L	L	S	non-synonymous	strain-specific (Jp8756)	chromosomal replication initiator protein DnaA
NC_008611	1077	coding	1	1	1533	+1	MUL_0001	dnaA	358	T	C	T	T	C					synonymous	strain-specific (Jp8756)	chromosomal replication initiator protein DnaA
NC_008611	1092	coding	1	1	1533	+1	MUL_0001	dnaA	363	C	T	C	C	T					synonymous	strain-specific (Jp8756)	chromosomal replication initiator protein DnaA
NC_008611	1229	coding	1	1	1533	+1	MUL_0001	dnaA	409	A	G	A	A	G	D	D	D	G	non-synonymous	strain-specific (Jp8756)	chromosomal replication initiator protein DnaA
NC_008611	1271	coding	1	1	1533	+1	MUL_0001	dnaA	423	T	C	T	T	C	V	V	V	A	non-synonymous	strain-specific (Jp8756)	chromosomal replication initiator protein DnaA
NC_008611	1791	inetrgenic					MUL_0001-MUL_0002			T	C	T	T	C					intergenic	strain-specific (Jp8756)
NC_008611	1792	inetrgenic					MUL_0001-MUL_0002			T	G	T	T	G					intergenic	strain-specific (Jp8756)
NC_008611	1858	inetrgenic					MUL_0001-MUL_0002			T	C	T	T	C					intergenic	strain-specific (Jp8756)
NC_008611	2127	coding	1	2072	3280	+1	MUL_0002	dnaN	18	C	G	C	C	G	P	P	P	R	non-synonymous	strain-specific (Jp8756)	DNA polymerase III (beta chain) DnaN
NC_008611	2257	coding	1	2072	3280	+1	MUL_0002	dnaN	61	G	A	G	G	A					synonymous	strain-specific (Jp8756)	DNA polymerase III (beta chain) DnaN
NC_008611	2320	coding	1	2072	3280	+1	MUL_0002	dnaN	82	G	A	G	G	A					synonymous	strain-specific (Jp8756)	DNA polymerase III (beta chain) DnaN
NC_008611	2344	coding	1	2072	3280	+1	MUL_0002	dnaN	90	G	C	G	G	C					synonymous	strain-specific (Jp8756)	DNA polymerase III (beta chain) DnaN
NC_008611	2518	coding	1	2072	3280	+1	MUL_0002	dnaN	148	C	T	C	C	T					synonymous	strain-specific (Jp8756)	DNA polymerase III (beta chain) DnaN
NC_008611	2531	coding	1	2072	3280	+1	MUL_0002	dnaN	153	A	G	A	A	G	T	T	T	A	non-synonymous	strain-specific (Jp8756)	DNA polymerase III (beta chain) DnaN
NC_008611	2762	coding	1	2072	3280	+1	MUL_0002	dnaN	230	G	A	G	G	A	G	G	G	S	non-synonymous	strain-specific (Jp8756)	DNA polymerase III (beta chain) DnaN
NC_008611	3100	coding	1	2072	3280	+1	MUL_0002	dnaN	342	G	T	G	G	T					synonymous	strain-specific (Jp8756)	DNA polymerase III (beta chain) DnaN
NC_008611	3166	coding	1	2072	3280	+1	MUL_0002	dnaN	364	A	G	A	A	G					synonymous	strain-specific (Jp8756)	DNA polymerase III (beta chain) DnaN
NC_008611	3282	inetrgenic					MUL_0002-MUL_0003			T	C	T	T	C					intergenic	strain-specific (Jp8756)
NC_008611	3504	coding	1	3301	4458	+1	MUL_0003	recF	67	G	T	G	G	T					synonymous	strain-specific (Jp8756)	DNA replication and repair protein RecF
NC_008611	3763	coding	1	3301	4458	+1	MUL_0003	recF	154	G	A	G	G	A	D	D	D	N	non-synonymous	strain-specific (Jp8756)	DNA replication and repair protein RecF
NC_008611	3904	coding	1	3301	4458	+1	MUL_0003	recF	201	A	G	A	A	G	I	I	I	V	non-synonymous	strain-specific (Jp8756)	DNA replication and repair protein RecF
NC_008611	4045	coding	1	3301	4458	+1	MUL_0003	recF	248	G	A	G	G	A	A	A	A	T	non-synonymous	strain-specific (Jp8756)	DNA replication and repair protein RecF
NC_008611	4266	coding	1	3301	4458	+1	MUL_0003	recF	321	G	A	G	G	A					synonymous	strain-specific (Jp8756)	DNA replication and repair protein RecF
NC_008611	4515	coding	1	4455	5018	+1	MUL_0004	-	20	A	G	A	A	G	S	S	S	G	non-synonymous	strain-specific (Jp8756)	hypothetical protein
NC_008611	4983	coding	1	4455	5018	+1	MUL_0004	-	176	A	G	A	A	G	I	I	I	V	non-synonymous	strain-specific (Jp8756)	hypothetical protein
NC_008611	5103	inetrgenic					MUL_0004-MUL_0005			T	C	T	T	C					intergenic	strain-specific (Jp8756)
NC_008611	5141	inetrgenic					MUL_0004-MUL_0005			T	C	T	T	C					intergenic	strain-specific (Jp8756)
NC_008611	5473	coding	1	5228	7306	+1	MUL_0005	gyrB	81	A	G	A	A	G					synonymous	strain-specific (Jp8756)	DNA gyrase (subunit B) GyrB
NC_008611	5786	coding	1	5228	7306	+1	MUL_0005	gyrB	186	G	A	G	G	A	A	A	A	T	non-synonymous	strain-specific (Jp8756)	DNA gyrase (subunit B) GyrB
NC_008611	6010	coding	1	5228	7306	+1	MUL_0005	gyrB	260	T	C	T	T	C					synonymous	strain-specific (Jp8756)	DNA gyrase (subunit B) GyrB
NC_008611	6847	coding	1	5228	7306	+1	MUL_0005	gyrB	539	G	C	G	G	C					synonymous	strain-specific (Jp8756)	DNA gyrase (subunit B) GyrB
NC_008611	7237	coding	1	5228	7306	+1	MUL_0005	gyrB	669	C	T	C	C	T					synonymous	strain-specific (Jp8756)	DNA gyrase (subunit B) GyrB
NC_008611	7359	coding	1	7346	9865	+1	MUL_0006	gyrA	4	T	C	T	T	C	M	M	M	T	non-synonymous	strain-specific (Jp8756)	DNA gyrase (subunit A) GyrA
NC_008611	7551	coding	1	7346	9865	+1	MUL_0006	gyrA	68	A	G	A	A	G	H	H	H	R	non-synonymous	strain-specific (Jp8756)	DNA gyrase (subunit A) GyrA
NC_008611	8017	coding	1	7346	9865	+1	MUL_0006	gyrA	223	C	T	C	C	T					synonymous	strain-specific (Jp8756)	DNA gyrase (subunit A) GyrA
NC_008611	8158	coding	1	7346	9865	+1	MUL_0006	gyrA	270	C	T	C	C	T					synonymous	strain-specific (Jp8756)	DNA gyrase (subunit A) GyrA
NC_008611	8466	coding	1	7346	9865	+1	MUL_0006	gyrA	373	C	T	C	C	T	T	T	T	I	non-synonymous	strain-specific (Jp8756)	DNA gyrase (subunit A) GyrA
NC_008611	8548	coding	1	7346	9865	+1	MUL_0006	gyrA	400	A	G	A	A	G					synonymous	strain-specific (Jp8756)	DNA gyrase (subunit A) GyrA
NC_008611	8623	coding	1	7346	9865	+1	MUL_0006	gyrA	425	A	C	A	A	C					synonymous	strain-specific (Jp8756)	DNA gyrase (subunit A) GyrA
NC_008611	8693	coding	1	7346	9865	+1	MUL_0006	gyrA	449	G	C	G	G	C	E	E	E	Q	non-synonymous	strain-specific (Jp8756)	DNA gyrase (subunit A) GyrA
NC_008611	9016	coding	1	7346	9865	+1	MUL_0006	gyrA	556	A	G	A	A	G					synonymous	strain-specific (Jp8756)	DNA gyrase (subunit A) GyrA
NC_008611	9116	coding	1	7346	9865	+1	MUL_0006	gyrA	590	A	G	A	A	G	T	T	T	A	non-synonymous	strain-specific (Jp8756)	DNA gyrase (subunit A) GyrA
NC_008611	9239	coding	1	7346	9865	+1	MUL_0006	gyrA	631	G	T	G	G	T	V	V	V	L	non-synonymous	strain-specific (Jp8756)	DNA gyrase (subunit A) GyrA
NC_008611	9379	coding	1	7346	9865	+1	MUL_0006	gyrA	677	T	C	T	T	C					synonymous	strain-specific (Jp8756)	DNA gyrase (subunit A) GyrA
NC_008611	9522	coding	1	7346	9865	+1	MUL_0006	gyrA	725	C	T	C	C	T	A	A	A	V	non-synonymous	strain-specific (Jp8756)	DNA gyrase (subunit A) GyrA
NC_008611	9544	coding	1	7346	9865	+1	MUL_0006	gyrA	732	G	C	G	G	C					synonymous	strain-specific (Jp8756)	DNA gyrase (subunit A) GyrA
NC_008611	9643	coding	1	7346	9865	+1	MUL_0006	gyrA	765	A	G	A	A	G					synonymous	strain-specific (Jp8756)	DNA gyrase (subunit A) GyrA
NC_008611	9679	coding	1	7346	9865	+1	MUL_0006	gyrA	777	C	A	C	C	A					synonymous	strain-specific (Jp8756)	DNA gyrase (subunit A) GyrA
NC_008611	9903	inetrgenic					MUL_0006-MUL_0007			T	G	T	T	G					intergenic	strain-specific (Jp8756)
NC_008611	9936	inetrgenic					MUL_0006-MUL_0007			A	G	A	A	G					intergenic	strain-specific (Jp8756)
NC_008611	10042	coding	1	9949	10947	+1	MUL_0007	-	31	C	A	C	C	A	P	P	P	T	non-synonymous	strain-specific (Jp8756)	hypothetical protein
NC_008611	10396	coding	1	9949	10947	+1	MUL_0007	-	149	G	C	G	G	C	D	D	D	H	non-synonymous	strain-specific (Jp8756)	hypothetical protein
NC_008611	10424	coding	1	9949	10947	+1	MUL_0007	-	158	G	C	G	G	C	G	G	G	A	non-synonymous	strain-specific (Jp8756)	hypothetical protein
NC_008611	10790	coding	1	9949	10947	+1	MUL_0007	-	280	C	T	C	C	T	T	T	T	I	non-synonymous	strain-specific (Jp8756)	hypothetical protein
NC_008611	10869	coding	1	9949	10947	+1	MUL_0007	-	306	C	A	C	C	A					synonymous	strain-specific (Jp8756)	hypothetical protein
NC_008611	10979	inetrgenic					MUL_0007-MUL_0010			G	A	G	G	A					intergenic	strain-specific (Jp8756)
NC_008611	11261	inetrgenic					MUL_0007-MUL_0010			C	T	C	C	T					intergenic	strain-specific (Jp8756)
NC_008611	11463	coding	1	11361	12197	+1	MUL_0010	-	34	C	G	C	C	G	L	L	L	V	non-synonymous	strain-specific (Jp8756)	hypothetical protein
NC_008611	11525	coding	1	11361	12197	+1	MUL_0010	-	54	C	G	C	C	G	D	D	D	E	non-synonymous	strain-specific (Jp8756)	hypothetical protein
NC_008611	11535	coding	1	11361	12197	+1	MUL_0010	-	58	C	G	C	C	G	L	L	L	V	non-synonymous	strain-specific (Jp8756)	hypothetical protein
NC_008611	11573	coding	1	11361	12197	+1	MUL_0010	-	70	T	C	T	T	C					synonymous	strain-specific (Jp8756)	hypothetical protein
NC_008611	11585	coding	1	11361	12197	+1	MUL_0010	-	74	G	A	G	G	A					synonymous	strain-specific (Jp8756)	hypothetical protein
NC_008611	11740	coding	1	11361	12197	+1	MUL_0010	-	126	T	C	T	T	C	L	L	L	P	non-synonymous	strain-specific (Jp8756)	hypothetical protein
NC_008611	11770	coding	1	11361	12197	+1	MUL_0010	-	136	G	A	G	G	A	R	R	R	H	non-synonymous	strain-specific (Jp8756)	hypothetical protein
NC_008611	11862	coding	1	11361	12197	+1	MUL_0010	-	167	C	T	C	C	T	Q	Q	Q	Y	non-synonymous	strain-specific (Jp8756)	hypothetical protein
NC_008611	11864	coding	1	11361	12197	+1	MUL_0010	-	167	A	C	A	A	C	Q	Q	Q	Y	non-synonymous	strain-specific (Jp8756)	hypothetical protein
NC_008611	11889	coding	1	11361	12197	+1	MUL_0010	-	176	G	A	G	G	A	A	A	A	T	non-synonymous	strain-specific (Jp8756)	hypothetical protein
NC_008611	11962	coding	1	11361	12197	+1	MUL_0010	-	200	C	T	C	C	T	S	S	S	L	non-synonymous	strain-specific (Jp8756)	hypothetical protein
NC_008611	12079	coding	1	11361	12197	+1	MUL_0010	-	239	C	T	C	C	T	T	T	T	I	non-synonymous	strain-specific (Jp8756)	hypothetical protein
NC_008611	12643	coding	1	12986	12225	-1	MUL_0011	-	114	T	A	T	T	A	D	D	D	V	non-synonymous	strain-specific (Jp8756)	transcriptional regulator
NC_008611	13117	coding	1	13501	13097	-1	MUL_0012	-	128	T	C	T	T	C	N	N	N	D	non-synonymous	strain-specific (Jp8756)	hypothetical protein
NC_008611	13208	coding	1	13501	13097	-1	MUL_0012	-	97	A	G	A	A	G					synonymous	strain-specific (Jp8756)	hypothetical protein
NC_008611	13248	coding	1	13501	13097	-1	MUL_0012	-	84	C	T	C	C	T	R	R	R	Q	non-synonymous	strain-specific (Jp8756)	hypothetical protein
NC_008611	13275	coding	1	13501	13097	-1	MUL_0012	-	75	T	C	T	T	C	Q	Q	Q	R	non-synonymous	strain-specific (Jp8756)	hypothetical protein
NC_008611	13334	coding	1	13501	13097	-1	MUL_0012	-	55	T	A	T	T	A					synonymous	strain-specific (Jp8756)	hypothetical protein
NC_008611	13576	inetrgenic					MUL_0012-MUL_0013			G	A	G	G	A					intergenic	strain-specific (Jp8756)
NC_008611	13594	inetrgenic					MUL_0012-MUL_0013			C	A	C	C	A					intergenic	strain-specific (Jp8756)
NC_008611	13650	inetrgenic					MUL_0012-MUL_0013			A	G	A	A	G					intergenic	strain-specific (Jp8756)
NC_008611	14020	coding	1	13691	14239	+1	MUL_0013	ppiA	109	G	C	G	G	C					synonymous	strain-specific (Jp8756)	peptidyl-prolyl cis-trans isomerase A, PpiA
NC_008611	14101	coding	1	13691	14239	+1	MUL_0013	ppiA	136	C	G	C	C	G					synonymous	strain-specific (Jp8756)	peptidyl-prolyl cis-trans isomerase A, PpiA
NC_008611	14345	coding	1	14675	14250	-1	MUL_0014	-	110	C	T	C	C	T	V	V	V	M	non-synonymous	strain-specific (Jp8756)	hypothetical protein
NC_008611	14448	coding	1	14675	14250	-1	MUL_0014	-	75	C	A	C	C	A					synonymous	strain-specific (Jp8756)	hypothetical protein
NC_008611	14459	coding	1	14675	14250	-1	MUL_0014	-	72	A	G	A	A	G	W	W	W	R	non-synonymous	strain-specific (Jp8756)	hypothetical protein
NC_008611	14636	coding	1	14675	14250	-1	MUL_0014	-	13	C	T	C	C	T	A	A	A	T	non-synonymous	strain-specific (Jp8756)	hypothetical protein
NC_008611	14640	coding	1	14675	14250	-1	MUL_0014	-	11	T	C	T	T	C					synonymous	strain-specific (Jp8756)	hypothetical protein
NC_008611	14773	inetrgenic					MUL_0014-MUL_0015			C	G	C	C	G					intergenic	strain-specific (Jp8756)
NC_008611	14792	inetrgenic					MUL_0014-MUL_0015			A	T	A	A	T					intergenic	strain-specific (Jp8756)
NC_008611	14858	coding	1	15112	14831	-1	MUL_0015	-	84	T	C	T	T	C					synonymous	strain-specific (Jp8756)	hypothetical protein
NC_008611	15107	coding	1	15112	14831	-1	MUL_0015	-	1	A	G	A	A	G					synonymous	strain-specific (Jp8756)	hypothetical protein
NC_008611	15171	inetrgenic					MUL_0015-MUL_0016			T	C	T	T	C					intergenic	strain-specific (Jp8756)
NC_008611	15288	coding	1	15241	15984	+1	MUL_0016	-	15	G	C	G	G	C					synonymous	strain-specific (Jp8756)	hypothetical protein
NC_008611	15416	coding	1	15241	15984	+1	MUL_0016	-	58	G	A	G	G	A	S	S	S	N	non-synonymous	strain-specific (Jp8756)	hypothetical protein
NC_008611	15441	coding	1	15241	15984	+1	MUL_0016	-	66	C	G	C	C	G					synonymous	strain-specific (Jp8756)	hypothetical protein
NC_008611	15479	coding	1	15241	15984	+1	MUL_0016	-	79	T	C	T	T	C	V	V	V	A	non-synonymous	strain-specific (Jp8756)	hypothetical protein
NC_008611	15704	coding	1	15241	15984	+1	MUL_0016	-	154	G	A	G	G	A	G	G	G	D	non-synonymous	strain-specific (Jp8756)	hypothetical protein
NC_008611	15804	coding	1	15241	15984	+1	MUL_0016	-	187	T	A	T	T	A					synonymous	strain-specific (Jp8756)	hypothetical protein
NC_008611	15879	coding	1	15241	15984	+1	MUL_0016	-	212	C	T	C	C	T					synonymous	strain-specific (Jp8756)	hypothetical protein
NC_008611	15883	coding	1	15241	15984	+1	MUL_0016	-	214	T	A	T	T	A	L	L	L	M	non-synonymous	strain-specific (Jp8756)	hypothetical protein
NC_008611	16075	coding	1	16022	16708	+1	MUL_0017	trpG	17	A	G	A	A	G					synonymous	strain-specific (Jp8756)	anthranilate synthase component II TrpG
NC_008611	16105	coding	1	16022	16708	+1	MUL_0017	trpG	27	A	G	A	A	G					synonymous	strain-specific (Jp8756)	anthranilate synthase component II TrpG
NC_008611	16234	coding	1	16022	16708	+1	MUL_0017	trpG	70	C	G	C	C	G					synonymous	strain-specific (Jp8756)	anthranilate synthase component II TrpG
NC_008611	16271	coding	1	16022	16708	+1	MUL_0017	trpG	83	T	C	T	T	C					synonymous	strain-specific (Jp8756)	anthranilate synthase component II TrpG
NC_008611	16390	coding	1	16022	16708	+1	MUL_0017	trpG	122	G	C	G	G	C					synonymous	strain-specific (Jp8756)	anthranilate synthase component II TrpG
NC_008611	16507	coding	1	16022	16708	+1	MUL_0017	trpG	161	G	C	G	G	C					synonymous	strain-specific (Jp8756)	anthranilate synthase component II TrpG
NC_008611	16570	coding	1	16022	16708	+1	MUL_0017	trpG	182	C	G	C	C	G					synonymous	strain-specific (Jp8756)	anthranilate synthase component II TrpG
NC_008611	16701	coding	2	16022	16708	+1	MUL_0017	trpG	226	C	T	C	C	T	S	S	S	L	non-synonymous	strain-specific (Jp8756)	anthranilate synthase component II TrpG
NC_008611	16701	coding	2	18566	16686	-1	MUL_0018	pknB	621	C	T	C	C	T					synonymous	strain-specific (Jp8756)	serine/threonine-protein kinase B PknB
NC_008611	16783	coding	1	18566	16686	-1	MUL_0018	pknB	594	C	G	C	C	G	G	G	G	A	non-synonymous	strain-specific (Jp8756)	serine/threonine-protein kinase B PknB
NC_008611	16911	coding	1	18566	16686	-1	MUL_0018	pknB	551	C	A	C	C	A	E	E	E	D	non-synonymous	strain-specific (Jp8756)	serine/threonine-protein kinase B PknB
NC_008611	17042	coding	1	18566	16686	-1	MUL_0018	pknB	508	G	C	G	G	C	Q	Q	Q	E	non-synonymous	strain-specific (Jp8756)	serine/threonine-protein kinase B PknB
NC_008611	17319	coding	1	18566	16686	-1	MUL_0018	pknB	415	A	G	A	A	G					synonymous	strain-specific (Jp8756)	serine/threonine-protein kinase B PknB
NC_008611	17528	coding	1	18566	16686	-1	MUL_0018	pknB	346	T	C	T	T	C	T	T	T	A	non-synonymous	strain-specific (Jp8756)	serine/threonine-protein kinase B PknB
NC_008611	17552	coding	1	18566	16686	-1	MUL_0018	pknB	338	G	C	G	G	C	L	L	L	V	non-synonymous	strain-specific (Jp8756)	serine/threonine-protein kinase B PknB
NC_008611	17612	coding	1	18566	16686	-1	MUL_0018	pknB	318	C	T	C	C	T	D	D	D	N	non-synonymous	strain-specific (Jp8756)	serine/threonine-protein kinase B PknB
NC_008611	17675	coding	1	18566	16686	-1	MUL_0018	pknB	297	T	C	T	T	C	T	T	T	A	non-synonymous	strain-specific (Jp8756)	serine/threonine-protein kinase B PknB
NC_008611	17814	coding	1	18566	16686	-1	MUL_0018	pknB	250	A	C	A	A	C					synonymous	strain-specific (Jp8756)	serine/threonine-protein kinase B PknB
NC_008611	17836	coding	1	18566	16686	-1	MUL_0018	pknB	243	A	G	A	A	G	F	F	F	S	non-synonymous	strain-specific (Jp8756)	serine/threonine-protein kinase B PknB
NC_008611	17838	coding	1	18566	16686	-1	MUL_0018	pknB	242	G	A	G	G	A					synonymous	strain-specific (Jp8756)	serine/threonine-protein kinase B PknB
NC_008611	18141	coding	1	18566	16686	-1	MUL_0018	pknB	141	C	T	C	C	T					synonymous	strain-specific (Jp8756)	serine/threonine-protein kinase B PknB
NC_008611	18267	coding	1	18566	16686	-1	MUL_0018	pknB	99	C	G	C	C	G					synonymous	strain-specific (Jp8756)	serine/threonine-protein kinase B PknB
NC_008611	18275	coding	1	18566	16686	-1	MUL_0018	pknB	97	A	C	A	A	C	F	F	F	V	non-synonymous	strain-specific (Jp8756)	serine/threonine-protein kinase B PknB
NC_008611	18931	coding	1	19921	18563	-1	MUL_0019	pknA	330	A	C	A	A	C	S	S	S	A	non-synonymous	strain-specific (Jp8756)	serine/threonine-protein kinase a PknA
NC_008611	19685	coding	1	19921	18563	-1	MUL_0019	pknA	78	A	G	A	A	G					synonymous	strain-specific (Jp8756)	serine/threonine-protein kinase a PknA
NC_008611	19835	coding	1	19921	18563	-1	MUL_0019	pknA	28	C	T	C	C	T					synonymous	strain-specific (Jp8756)	serine/threonine-protein kinase a PknA
NC_008611	19955	coding	1	21393	19918	-1	MUL_0020	pbpA	479	T	C	T	T	C	Q	Q	Q	R	non-synonymous	strain-specific (Jp8756)	penicillin-binding protein PbpA
NC_008611	20286	coding	1	21393	19918	-1	MUL_0020	pbpA	369	C	T	C	C	T	G	G	G	S	non-synonymous	strain-specific (Jp8756)	penicillin-binding protein PbpA
NC_008611	20772	coding	1	21393	19918	-1	MUL_0020	pbpA	207	C	G	C	C	G	A	A	A	P	non-synonymous	strain-specific (Jp8756)	penicillin-binding protein PbpA
NC_008611	20985	coding	1	21393	19918	-1	MUL_0020	pbpA	136	C	T	C	C	T	A	A	A	T	non-synonymous	strain-specific (Jp8756)	penicillin-binding protein PbpA
NC_008611	21007	coding	1	21393	19918	-1	MUL_0020	pbpA	128	C	G	C	C	G					synonymous	strain-specific (Jp8756)	penicillin-binding protein PbpA
NC_008611	21061	coding	1	21393	19918	-1	MUL_0020	pbpA	110	C	G	C	C	G					synonymous	strain-specific (Jp8756)	penicillin-binding protein PbpA
NC_008611	21133	coding	1	21393	19918	-1	MUL_0020	pbpA	86	C	T	C	C	T					synonymous	strain-specific (Jp8756)	penicillin-binding protein PbpA
NC_008611	21186	coding	1	21393	19918	-1	MUL_0020	pbpA	69	C	T	C	C	T	G	G	G	S	non-synonymous	strain-specific (Jp8756)	penicillin-binding protein PbpA
NC_008611	21795	coding	1	22799	21390	-1	MUL_0021	rodA	334	G	A	G	G	A					synonymous	strain-specific (Jp8756)	cell division protein RodA
NC_008611	21848	coding	1	22799	21390	-1	MUL_0021	rodA	317	C	T	C	C	T	G	G	G	S	non-synonymous	strain-specific (Jp8756)	cell division protein RodA
NC_008611	22226	coding	1	22799	21390	-1	MUL_0021	rodA	191	A	G	A	A	G					synonymous	strain-specific (Jp8756)	cell division protein RodA
NC_008611	22410	coding	1	22799	21390	-1	MUL_0021	rodA	129	T	C	T	T	C					synonymous	strain-specific (Jp8756)	cell division protein RodA
NC_008611	22767	coding	1	22799	21390	-1	MUL_0021	rodA	10	T	C	T	T	C					synonymous	strain-specific (Jp8756)	cell division protein RodA
NC_008611	22803	coding	1	24355	22796	-1	MUL_0022	pstP	517	A	G	A	A	G	V	V	V	A	non-synonymous	strain-specific (Jp8756)	serine/threonine phosphatase PstP
NC_008611	23062	coding	1	24355	22796	-1	MUL_0022	pstP	431	G	A	G	G	A	P	P	P	S	non-synonymous	strain-specific (Jp8756)	serine/threonine phosphatase PstP
NC_008611	23210	coding	1	24355	22796	-1	MUL_0022	pstP	381	T	C	T	T	C					synonymous	strain-specific (Jp8756)	serine/threonine phosphatase PstP
NC_008611	23264	coding	1	24355	22796	-1	MUL_0022	pstP	363	A	G	A	A	G					synonymous	strain-specific (Jp8756)	serine/threonine phosphatase PstP
NC_008611	23324	coding	1	24355	22796	-1	MUL_0022	pstP	343	C	G	C	C	G					synonymous	strain-specific (Jp8756)	serine/threonine phosphatase PstP
NC_008611	23368	coding	1	24355	22796	-1	MUL_0022	pstP	329	C	T	C	C	T	D	D	D	N	non-synonymous	strain-specific (Jp8756)	serine/threonine phosphatase PstP
NC_008611	23522	coding	1	24355	22796	-1	MUL_0022	pstP	277	A	G	A	A	G					synonymous	strain-specific (Jp8756)	serine/threonine phosphatase PstP
NC_008611	23780	coding	1	24355	22796	-1	MUL_0022	pstP	191	G	A	G	G	A					synonymous	strain-specific (Jp8756)	serine/threonine phosphatase PstP
NC_008611	23834	coding	1	24355	22796	-1	MUL_0022	pstP	173	G	C	G	G	C	I	I	I	M	non-synonymous	strain-specific (Jp8756)	serine/threonine phosphatase PstP
NC_008611	24086	coding	1	24355	22796	-1	MUL_0022	pstP	89	T	C	T	T	C					synonymous	strain-specific (Jp8756)	serine/threonine phosphatase PstP
NC_008611	24290	coding	1	24355	22796	-1	MUL_0022	pstP	21	A	G	A	A	G					synonymous	strain-specific (Jp8756)	serine/threonine phosphatase PstP
NC_008611	24420	coding	1	24819	24352	-1	MUL_0023	-	133	C	T	C	C	T	A	A	A	T	non-synonymous	strain-specific (Jp8756)	hypothetical protein
NC_008611	24851	inetrgenic					MUL_0023-MUL_0024			G	T	G	G	T					intergenic	strain-specific (Jp8756)
NC_008611	25223	coding	1	26551	24953	-1	MUL_0024	-	442	C	G	C	C	G					synonymous	strain-specific (Jp8756)	hypothetical protein
NC_008611	25382	coding	1	26551	24953	-1	MUL_0024	-	389	A	G	A	A	G					synonymous	strain-specific (Jp8756)	hypothetical protein
NC_008611	25580	coding	1	26551	24953	-1	MUL_0024	-	323	T	C	T	T	C					synonymous	strain-specific (Jp8756)	hypothetical protein
NC_008611	25780	coding	1	26551	24953	-1	MUL_0024	-	257	C	G	C	C	G	G	G	G	R	non-synonymous	strain-specific (Jp8756)	hypothetical protein
NC_008611	25938	coding	1	26551	24953	-1	MUL_0024	-	204	C	G	C	C	G	G	G	G	A	non-synonymous	strain-specific (Jp8756)	hypothetical protein
NC_008611	26239	coding	1	26551	24953	-1	MUL_0024	-	104	C	T	C	C	T	V	V	V	I	non-synonymous	strain-specific (Jp8756)	hypothetical protein
NC_008611	26247	coding	1	26551	24953	-1	MUL_0024	-	101	G	C	G	G	C	A	A	A	G	non-synonymous	strain-specific (Jp8756)	hypothetical protein
NC_008611	26282	coding	1	26551	24953	-1	MUL_0024	-	89	C	T	C	C	T					synonymous	strain-specific (Jp8756)	hypothetical protein
NC_008611	26468	coding	1	26551	24953	-1	MUL_0024	-	27	A	G	A	A	G					synonymous	strain-specific (Jp8756)	hypothetical protein
NC_008611	26611	inetrgenic					MUL_0024-MUL_0025			G	C	G	G	C					intergenic	strain-specific (Jp8756)
NC_008611	26654	inetrgenic					MUL_0024-MUL_0025			C	A	C	C	A					intergenic	strain-specific (Jp8756)
NC_008611	28287	inetrgenic					MUL_0025-MUL_0027			T	C	T	T	C					intergenic	strain-specific (Jp8756)
NC_008611	28468	inetrgenic					MUL_0025-MUL_0027			T	C	T	T	C					intergenic	strain-specific (Jp8756)
NC_008611	28908	coding	1	28617	29372	+1	MUL_0027	-	97	G	A	G	G	A	D	D	D	N	non-synonymous	strain-specific (Jp8756)	glycosylase
NC_008611	28965	coding	1	28617	29372	+1	MUL_0027	-	116	G	A	G	G	A	D	D	D	N	non-synonymous	strain-specific (Jp8756)	glycosylase
NC_008611	29038	coding	1	28617	29372	+1	MUL_0027	-	140	G	C	G	G	C	G	G	G	A	non-synonymous	strain-specific (Jp8756)	glycosylase
NC_008611	29066	coding	1	28617	29372	+1	MUL_0027	-	149	A	G	A	A	G					synonymous	strain-specific (Jp8756)	glycosylase
NC_008611	29323	coding	1	28617	29372	+1	MUL_0027	-	235	C	G	C	C	G	A	A	A	G	non-synonymous	strain-specific (Jp8756)	glycosylase
NC_008611	29541	coding	1	30162	29488	-1	MUL_0028	-	207	A	G	A	A	G	F	F	F	L	non-synonymous	strain-specific (Jp8756)	shortchain dehydrogenase
NC_008611	29772	coding	1	30162	29488	-1	MUL_0028	-	130	C	T	C	C	T	G	G	G	S	non-synonymous	strain-specific (Jp8756)	shortchain dehydrogenase
NC_008611	29826	coding	1	30162	29488	-1	MUL_0028	-	112	G	C	G	G	C	R	R	R	G	non-synonymous	strain-specific (Jp8756)	shortchain dehydrogenase
NC_008611	30063	coding	1	30162	29488	-1	MUL_0028	-	33	T	C	T	T	C	N	N	N	D	non-synonymous	strain-specific (Jp8756)	shortchain dehydrogenase
NC_008611	30085	coding	1	30162	29488	-1	MUL_0028	-	25	T	C	T	T	C					synonymous	strain-specific (Jp8756)	shortchain dehydrogenase
NC_008611	30310	inetrgenic					MUL_0028-MUL_0029			T	C	T	T	C					intergenic	strain-specific (Jp8756)
NC_008611	30358	inetrgenic					MUL_0028-MUL_0029			T	C	T	T	C					intergenic	strain-specific (Jp8756)
NC_008611	31021	coding	1	30440	31192	+1	MUL_0029	-	193	G	C	G	G	C					synonymous	strain-specific (Jp8756)	hypothetical protein
NC_008611	31100	coding	1	30440	31192	+1	MUL_0029	-	220	G	C	G	G	C	A	A	A	P	non-synonymous	strain-specific (Jp8756)	hypothetical protein
NC_008611	31460	inetrgenic					MUL_0029-MUL_0032			G	A	G	G	A					intergenic	strain-specific (Jp8756)
NC_008611	31579	inetrgenic					MUL_0029-MUL_0032			C	G	C	C	G					intergenic	strain-specific (Jp8756)
NC_008611	31726	inetrgenic					MUL_0029-MUL_0032			G	A	G	G	A					intergenic	strain-specific (Jp8756)
NC_008611	31769	inetrgenic					MUL_0029-MUL_0032			C	T	C	C	T					intergenic	strain-specific (Jp8756)
NC_008611	31798	inetrgenic					MUL_0029-MUL_0032			G	C	G	G	C					intergenic	strain-specific (Jp8756)
NC_008611	31817	inetrgenic					MUL_0029-MUL_0032			C	T	C	C	T					intergenic	strain-specific (Jp8756)
NC_008611	31835	inetrgenic					MUL_0029-MUL_0032			C	G	C	C	G					intergenic	strain-specific (Jp8756)
NC_008611	31900	inetrgenic					MUL_0029-MUL_0032			C	G	C	C	G					intergenic	strain-specific (Jp8756)
NC_008611	31934	inetrgenic					MUL_0029-MUL_0032			T	G	T	T	G					intergenic	strain-specific (Jp8756)
NC_008611	32068	inetrgenic					MUL_0029-MUL_0032			C	A	C	C	A					intergenic	strain-specific (Jp8756)
NC_008611	32134	inetrgenic					MUL_0029-MUL_0032			C	T	C	C	T					intergenic	strain-specific (Jp8756)
NC_008611	32295	coding	1	32920	32216	-1	MUL_0032	-	208	A	T	A	A	T	I	I	I	N	non-synonymous	strain-specific (Jp8756)	hypothetical protein
NC_008611	32365	coding	1	32920	32216	-1	MUL_0032	-	185	G	C	G	G	C	R	R	R	G	non-synonymous	strain-specific (Jp8756)	hypothetical protein
NC_008611	32582	coding	1	32920	32216	-1	MUL_0032	-	112	G	A	G	G	A					synonymous	strain-specific (Jp8756)	hypothetical protein
NC_008611	32708	coding	1	32920	32216	-1	MUL_0032	-	70	C	A	C	C	A	E	E	E	D	non-synonymous	strain-specific (Jp8756)	hypothetical protein
NC_008611	32713	coding	1	32920	32216	-1	MUL_0032	-	69	T	C	T	T	C	T	T	T	A	non-synonymous	strain-specific (Jp8756)	hypothetical protein
NC_008611	32793	coding	1	32920	32216	-1	MUL_0032	-	42	A	C	A	A	C	L	L	L	R	non-synonymous	strain-specific (Jp8756)	hypothetical protein
NC_008611	32954	inetrgenic					MUL_0032-MUL_0033			G	A	G	G	A					intergenic	strain-specific (Jp8756)
NC_008611	33097	coding	1	34220	33021	-1	MUL_0033	proV_1	374	A	G	A	A	G	V	V	V	A	non-synonymous	strain-specific (Jp8756)	osmoprotectant (glycine betaine/carnitine/choline/L-proline) transport ATP-binding protein ABC transporter ProV_1
NC_008611	33146	coding	1	34220	33021	-1	MUL_0033	proV_1	358	C	A	C	C	A	A	A	A	S	non-synonymous	strain-specific (Jp8756)	osmoprotectant (glycine betaine/carnitine/choline/L-proline) transport ATP-binding protein ABC transporter ProV_1
NC_008611	33160	coding	1	34220	33021	-1	MUL_0033	proV_1	353	T	A	T	T	A	E	E	E	V	non-synonymous	strain-specific (Jp8756)	osmoprotectant (glycine betaine/carnitine/choline/L-proline) transport ATP-binding protein ABC transporter ProV_1
NC_008611	33427	coding	1	34220	33021	-1	MUL_0033	proV_1	264	G	A	G	G	A	T	T	T	I	non-synonymous	strain-specific (Jp8756)	osmoprotectant (glycine betaine/carnitine/choline/L-proline) transport ATP-binding protein ABC transporter ProV_1
NC_008611	33482	coding	1	34220	33021	-1	MUL_0033	proV_1	246	C	T	C	C	T	V	V	V	I	non-synonymous	strain-specific (Jp8756)	osmoprotectant (glycine betaine/carnitine/choline/L-proline) transport ATP-binding protein ABC transporter ProV_1
NC_008611	33522	coding	1	34220	33021	-1	MUL_0033	proV_1	232	A	G	A	A	G					synonymous	strain-specific (Jp8756)	osmoprotectant (glycine betaine/carnitine/choline/L-proline) transport ATP-binding protein ABC transporter ProV_1
NC_008611	33618	coding	1	34220	33021	-1	MUL_0033	proV_1	200	C	G	C	C	G	L	L	L	F	non-synonymous	strain-specific (Jp8756)	osmoprotectant (glycine betaine/carnitine/choline/L-proline) transport ATP-binding protein ABC transporter ProV_1
NC_008611	33896	coding	1	34220	33021	-1	MUL_0033	proV_1	108	C	G	C	C	G	V	V	V	L	non-synonymous	strain-specific (Jp8756)	osmoprotectant (glycine betaine/carnitine/choline/L-proline) transport ATP-binding protein ABC transporter ProV_1
NC_008611	33951	coding	1	34220	33021	-1	MUL_0033	proV_1	89	A	G	A	A	G					synonymous	strain-specific (Jp8756)	osmoprotectant (glycine betaine/carnitine/choline/L-proline) transport ATP-binding protein ABC transporter ProV_1
NC_008611	34016	coding	1	34220	33021	-1	MUL_0033	proV_1	68	C	T	C	C	T	V	V	V	M	non-synonymous	strain-specific (Jp8756)	osmoprotectant (glycine betaine/carnitine/choline/L-proline) transport ATP-binding protein ABC transporter ProV_1
NC_008611	34176	coding	1	34220	33021	-1	MUL_0033	proV_1	14	G	A	G	G	A					synonymous	strain-specific (Jp8756)	osmoprotectant (glycine betaine/carnitine/choline/L-proline) transport ATP-binding protein ABC transporter ProV_1
NC_008611	34226	coding	1	34860	34213	-1	MUL_0034	-	211	T	C	T	T	C	E	E	E	G	non-synonymous	strain-specific (Jp8756)	ABC transporter permease
NC_008611	34356	coding	1	34860	34213	-1	MUL_0034	-	168	A	T	A	A	T	S	S	S	T	non-synonymous	strain-specific (Jp8756)	ABC transporter permease
NC_008611	34428	coding	1	34860	34213	-1	MUL_0034	-	144	C	T	C	C	T	A	A	A	T	non-synonymous	strain-specific (Jp8756)	ABC transporter permease
NC_008611	34601	coding	1	34860	34213	-1	MUL_0034	-	86	G	A	G	G	A	P	P	P	L	non-synonymous	strain-specific (Jp8756)	ABC transporter permease
NC_008611	34716	coding	1	34860	34213	-1	MUL_0034	-	48	G	C	G	G	C	R	R	R	G	non-synonymous	strain-specific (Jp8756)	ABC transporter permease
NC_008611	34779	coding	1	34860	34213	-1	MUL_0034	-	27	C	T	C	C	T	A	A	A	T	non-synonymous	strain-specific (Jp8756)	ABC transporter permease
NC_008611	35005	inetrgenic					MUL_0034-MUL_0035			C	G	C	C	G					intergenic	strain-specific (Jp8756)
NC_008611	35172	inetrgenic					MUL_0034-MUL_0035			A	G	A	A	G					intergenic	strain-specific (Jp8756)
NC_008611	35205	coding	1	35179	35586	+1	MUL_0035	-	8	C	T	C	C	T					synonymous	strain-specific (Jp8756)	DNA-binding protein
NC_008611	35274	coding	1	35179	35586	+1	MUL_0035	-	31	T	C	T	T	C					synonymous	strain-specific (Jp8756)	DNA-binding protein
NC_008611	35481	coding	1	35179	35586	+1	MUL_0035	-	100	G	C	G	G	C					synonymous	strain-specific (Jp8756)	DNA-binding protein
NC_008611	35773	coding	1	36635	35688	-1	MUL_0036	-	287	G	A	G	G	A	A	A	A	V	non-synonymous	strain-specific (Jp8756)	hypothetical protein
NC_008611	35870	coding	1	36635	35688	-1	MUL_0036	-	255	T	C	T	T	C	T	T	T	A	non-synonymous	strain-specific (Jp8756)	hypothetical protein
NC_008611	35944	coding	1	36635	35688	-1	MUL_0036	-	230	T	G	T	T	G	D	D	D	A	non-synonymous	strain-specific (Jp8756)	hypothetical protein
NC_008611	35962	coding	1	36635	35688	-1	MUL_0036	-	224	C	T	C	C	T	R	R	R	H	non-synonymous	strain-specific (Jp8756)	hypothetical protein
NC_008611	36053	coding	1	36635	35688	-1	MUL_0036	-	194	C	G	C	C	G	A	A	A	P	non-synonymous	strain-specific (Jp8756)	hypothetical protein
NC_008611	36248	coding	1	36635	35688	-1	MUL_0036	-	129	C	G	C	C	G	A	A	A	P	non-synonymous	strain-specific (Jp8756)	hypothetical protein
NC_008611	36308	coding	1	36635	35688	-1	MUL_0036	-	109	A	G	A	A	G					synonymous	strain-specific (Jp8756)	hypothetical protein
NC_008611	36310	coding	1	36635	35688	-1	MUL_0036	-	108	G	A	G	G	A	T	T	T	M	non-synonymous	strain-specific (Jp8756)	hypothetical protein
NC_008611	36458	coding	1	36635	35688	-1	MUL_0036	-	59	T	G	T	T	G	I	I	I	L	non-synonymous	strain-specific (Jp8756)	hypothetical protein
NC_008611	36649	inetrgenic					MUL_0036-MUL_0037			G	A	G	G	A					intergenic	strain-specific (Jp8756)
NC_008611	36758	inetrgenic					MUL_0036-MUL_0037			C	T	C	C	T					intergenic	strain-specific (Jp8756)
NC_008611	36983	coding	1	36765	38078	+1	MUL_0037	amt_1	72	A	C	A	A	C	L	L	L	F	non-synonymous	strain-specific (Jp8756)	ammonium-transport integral membrane protein, Amt_1
NC_008611	37019	coding	1	36765	38078	+1	MUL_0037	amt_1	84	T	A	T	T	A					synonymous	strain-specific (Jp8756)	ammonium-transport integral membrane protein, Amt_1
NC_008611	37292	coding	1	36765	38078	+1	MUL_0037	amt_1	175	C	T	C	C	T					synonymous	strain-specific (Jp8756)	ammonium-transport integral membrane protein, Amt_1
NC_008611	37303	coding	1	36765	38078	+1	MUL_0037	amt_1	179	G	T	G	G	T	R	R	R	L	non-synonymous	strain-specific (Jp8756)	ammonium-transport integral membrane protein, Amt_1
NC_008611	37315	coding	1	36765	38078	+1	MUL_0037	amt_1	183	C	T	C	C	T	P	P	P	L	non-synonymous	strain-specific (Jp8756)	ammonium-transport integral membrane protein, Amt_1
NC_008611	37373	coding	1	36765	38078	+1	MUL_0037	amt_1	202	A	G	A	A	G					synonymous	strain-specific (Jp8756)	ammonium-transport integral membrane protein, Amt_1
NC_008611	37424	coding	1	36765	38078	+1	MUL_0037	amt_1	219	C	T	C	C	T					synonymous	strain-specific (Jp8756)	ammonium-transport integral membrane protein, Amt_1
NC_008611	37617	coding	1	36765	38078	+1	MUL_0037	amt_1	284	C	A	C	C	A	P	P	P	T	non-synonymous	strain-specific (Jp8756)	ammonium-transport integral membrane protein, Amt_1
NC_008611	37635	coding	1	36765	38078	+1	MUL_0037	amt_1	290	A	G	A	A	G	I	I	I	V	non-synonymous	strain-specific (Jp8756)	ammonium-transport integral membrane protein, Amt_1
NC_008611	37848	coding	1	36765	38078	+1	MUL_0037	amt_1	361	G	A	G	G	A	A	A	A	T	non-synonymous	strain-specific (Jp8756)	ammonium-transport integral membrane protein, Amt_1
NC_008611	38302	coding	1	38387	38088	-1	MUL_0038	-	28	T	C	T	T	C	E	E	E	G	non-synonymous	strain-specific (Jp8756)	hypothetical protein
NC_008611	38398	coding	1	39301	38384	-1	MUL_0039	-	301	C	T	C	C	T	E	E	E	K	non-synonymous	strain-specific (Jp8756)	hypothetical protein
NC_008611	38505	coding	1	39301	38384	-1	MUL_0039	-	265	T	G	T	T	G	D	D	D	A	non-synonymous	strain-specific (Jp8756)	hypothetical protein
NC_008611	38653	coding	1	39301	38384	-1	MUL_0039	-	216	C	T	C	C	T	A	A	A	T	non-synonymous	strain-specific (Jp8756)	hypothetical protein
NC_008611	38720	coding	1	39301	38384	-1	MUL_0039	-	193	G	C	G	G	C					synonymous	strain-specific (Jp8756)	hypothetical protein
NC_008611	38784	coding	1	39301	38384	-1	MUL_0039	-	172	G	A	G	G	A	A	A	A	V	non-synonymous	strain-specific (Jp8756)	hypothetical protein
NC_008611	38937	coding	1	39301	38384	-1	MUL_0039	-	121	A	G	A	A	G	V	V	V	A	non-synonymous	strain-specific (Jp8756)	hypothetical protein
NC_008611	39021	coding	1	39301	38384	-1	MUL_0039	-	93	C	T	C	C	T	G	G	G	D	non-synonymous	strain-specific (Jp8756)	hypothetical protein
NC_008611	39034	coding	1	39301	38384	-1	MUL_0039	-	89	T	G	T	T	G	M	M	M	L	non-synonymous	strain-specific (Jp8756)	hypothetical protein
NC_008611	39355	inetrgenic					MUL_0039-MUL_0040			A	T	A	A	T					intergenic	strain-specific (Jp8756)
NC_008611	39361	inetrgenic					MUL_0039-MUL_0040			C	A	C	C	A					intergenic	strain-specific (Jp8756)
NC_008611	39514	coding	1	39884	39468	-1	MUL_0040	whiB5	123	C	A	C	C	A	G	G	G	V	non-synonymous	strain-specific (Jp8756)	transcriptional regulatory protein (Whib-like), WhiB5
NC_008611	39672	coding	1	39884	39468	-1	MUL_0040	whiB5	70	G	C	G	G	C	N	N	N	K	non-synonymous	strain-specific (Jp8756)	transcriptional regulatory protein (Whib-like), WhiB5
NC_008611	39962	inetrgenic					MUL_0040-MUL_0041			T	A	T	T	A					intergenic	strain-specific (Jp8756)
NC_008611	40032	coding	1	40027	40818	+1	MUL_0041	-	1	C	A	C	C	A	S	S	S	R	non-synonymous	strain-specific (Jp8756)	transcriptional regulatory protein
NC_008611	40149	coding	1	40027	40818	+1	MUL_0041	-	40	T	C	T	T	C					synonymous	strain-specific (Jp8756)	transcriptional regulatory protein
NC_008611	40307	coding	1	40027	40818	+1	MUL_0041	-	93	G	C	G	G	C	R	R	R	P	non-synonymous	strain-specific (Jp8756)	transcriptional regulatory protein
NC_008611	40431	coding	1	40027	40818	+1	MUL_0041	-	134	C	G	C	C	G	D	D	D	E	non-synonymous	strain-specific (Jp8756)	transcriptional regulatory protein
NC_008611	40610	coding	1	40027	40818	+1	MUL_0041	-	194	G	A	G	G	A	R	R	R	H	non-synonymous	strain-specific (Jp8756)	transcriptional regulatory protein
NC_008611	40974	coding	1	40815	41642	+1	MUL_0042	-	53	A	C	A	A	C					synonymous	strain-specific (Jp8756)	secreted protein P60-related protein
NC_008611	40979	coding	1	40815	41642	+1	MUL_0042	-	54	A	G	A	A	G					synonymous	strain-specific (Jp8756)	secreted protein P60-related protein
NC_008611	41080	coding	1	40815	41642	+1	MUL_0042	-	88	T	C	T	T	C	L	L	L	S	non-synonymous	strain-specific (Jp8756)	secreted protein P60-related protein
NC_008611	41098	coding	1	40815	41642	+1	MUL_0042	-	94	A	C	A	A	C	N	N	N	T	non-synonymous	strain-specific (Jp8756)	secreted protein P60-related protein
NC_008611	41115	coding	1	40815	41642	+1	MUL_0042	-	100	G	T	G	G	T	G	G	G	C	non-synonymous	strain-specific (Jp8756)	secreted protein P60-related protein
NC_008611	41251	coding	1	40815	41642	+1	MUL_0042	-	145	T	G	T	T	G	L	L	L	R	non-synonymous	strain-specific (Jp8756)	secreted protein P60-related protein
NC_008611	41326	coding	1	40815	41642	+1	MUL_0042	-	170	G	T	G	G	T	G	G	G	V	non-synonymous	strain-specific (Jp8756)	secreted protein P60-related protein
NC_008611	41371	coding	1	40815	41642	+1	MUL_0042	-	185	T	C	T	T	C	V	V	V	A	non-synonymous	strain-specific (Jp8756)	secreted protein P60-related protein
NC_008611	41560	coding	1	40815	41642	+1	MUL_0042	-	248	C	T	C	C	T	P	P	P	L	non-synonymous	strain-specific (Jp8756)	secreted protein P60-related protein
NC_008611	41604	coding	1	40815	41642	+1	MUL_0042	-	263	T	C	T	T	C	S	S	S	P	non-synonymous	strain-specific (Jp8756)	secreted protein P60-related protein
NC_008611	41904	coding	1	41639	42019	+1	MUL_0043	-	88	T	G	T	T	G	L	L	L	R	non-synonymous	strain-specific (Jp8756)	hypothetical protein
NC_008611	41985	coding	1	41639	42019	+1	MUL_0043	-	115	A	G	A	A	G	N	N	N	S	non-synonymous	strain-specific (Jp8756)	hypothetical protein
NC_008611	42113	coding	1	42094	43359	+1	MUL_0044	-	6	G	T	G	G	T	R	R	R	L	non-synonymous	strain-specific (Jp8756)	hypothetical protein
NC_008611	42153	coding	1	42094	43359	+1	MUL_0044	-	19	T	C	T	T	C					synonymous	strain-specific (Jp8756)	hypothetical protein
NC_008611	42166	coding	1	42094	43359	+1	MUL_0044	-	24	A	G	A	A	G	K	K	K	E	non-synonymous	strain-specific (Jp8756)	hypothetical protein
NC_008611	42213	coding	1	42094	43359	+1	MUL_0044	-	39	G	C	G	G	C					synonymous	strain-specific (Jp8756)	hypothetical protein
NC_008611	42332	coding	1	42094	43359	+1	MUL_0044	-	79	T	C	T	T	C	L	L	L	P	non-synonymous	strain-specific (Jp8756)	hypothetical protein
NC_008611	42532	coding	1	42094	43359	+1	MUL_0044	-	146	C	G	C	C	G	P	P	P	A	non-synonymous	strain-specific (Jp8756)	hypothetical protein
NC_008611	42735	coding	1	42094	43359	+1	MUL_0044	-	213	C	T	C	C	T					synonymous	strain-specific (Jp8756)	hypothetical protein
NC_008611	42736	coding	1	42094	43359	+1	MUL_0044	-	214	C	T	C	C	T	P	P	P	S	non-synonymous	strain-specific (Jp8756)	hypothetical protein
NC_008611	42903	coding	1	42094	43359	+1	MUL_0044	-	269	C	T	C	C	T					synonymous	strain-specific (Jp8756)	hypothetical protein
NC_008611	43020	coding	1	42094	43359	+1	MUL_0044	-	308	G	C	G	G	C					synonymous	strain-specific (Jp8756)	hypothetical protein
NC_008611	43163	coding	1	42094	43359	+1	MUL_0044	-	356	G	C	G	G	C	R	R	R	T	non-synonymous	strain-specific (Jp8756)	hypothetical protein
NC_008611	43168	coding	1	42094	43359	+1	MUL_0044	-	358	T	C	T	T	C	W	W	W	R	non-synonymous	strain-specific (Jp8756)	hypothetical protein
NC_008611	43218	coding	1	42094	43359	+1	MUL_0044	-	374	A	G	A	A	G	I	I	I	M	non-synonymous	strain-specific (Jp8756)	hypothetical protein
NC_008611	43299	coding	1	42094	43359	+1	MUL_0044	-	401	C	G	C	C	G					synonymous	strain-specific (Jp8756)	hypothetical protein
NC_008611	43637	coding	1	43402	43719	+1	MUL_0045	-	78	C	T	C	C	T	P	P	P	L	non-synonymous	strain-specific (Jp8756)	hypothetical protein
NC_008611	43960	coding	1	43716	44120	+1	MUL_0046	-	81	G	T	G	G	T	R	R	R	L	non-synonymous	strain-specific (Jp8756)	hypothetical protein
NC_008611	44134	inetrgenic					MUL_0046-MUL_0047			C	T	C	C	T					intergenic	strain-specific (Jp8756)
NC_008611	44158	inetrgenic					MUL_0046-MUL_0047			A	G	A	A	G					intergenic	strain-specific (Jp8756)
NC_008611	44312	coding	1	44248	45354	+1	MUL_0047	-	21	T	C	T	T	C	V	V	V	A	non-synonymous	strain-specific (Jp8756)	hypothetical protein
NC_008611	44434	coding	1	44248	45354	+1	MUL_0047	-	62	C	T	C	C	T					synonymous	strain-specific (Jp8756)	hypothetical protein
NC_008611	44563	coding	1	44248	45354	+1	MUL_0047	-	105	A	G	A	A	G	I	I	I	V	non-synonymous	strain-specific (Jp8756)	hypothetical protein
NC_008611	44619	coding	1	44248	45354	+1	MUL_0047	-	123	C	A	C	C	A					synonymous	strain-specific (Jp8756)	hypothetical protein
NC_008611	44934	coding	1	44248	45354	+1	MUL_0047	-	228	G	C	G	G	C					synonymous	strain-specific (Jp8756)	hypothetical protein
NC_008611	45005	coding	1	44248	45354	+1	MUL_0047	-	252	T	C	T	T	C	V	V	V	A	non-synonymous	strain-specific (Jp8756)	hypothetical protein
NC_008611	45255	coding	1	44248	45354	+1	MUL_0047	-	335	G	C	G	G	C	L	L	L	F	non-synonymous	strain-specific (Jp8756)	hypothetical protein
NC_008611	45264	coding	1	44248	45354	+1	MUL_0047	-	338	G	C	G	G	C	W	W	W	C	non-synonymous	strain-specific (Jp8756)	hypothetical protein
NC_008611	45348	coding	1	44248	45354	+1	MUL_0047	-	366	G	T	G	G	T	K	K	K	N	non-synonymous	strain-specific (Jp8756)	hypothetical protein
NC_008611	45388	inetrgenic					MUL_0047-MUL_0048			C	T	C	C	T					intergenic	strain-specific (Jp8756)
NC_008611	45399	inetrgenic					MUL_0047-MUL_0048			T	C	T	T	C					intergenic	strain-specific (Jp8756)
NC_008611	45451	coding	1	45442	45762	+1	MUL_0048	-	3	A	G	A	A	G	R	R	R	G	non-synonymous	strain-specific (Jp8756)	hypothetical protein
NC_008611	45501	coding	1	45442	45762	+1	MUL_0048	-	19	G	C	G	G	C					synonymous	strain-specific (Jp8756)	hypothetical protein
NC_008611	45808	inetrgenic					MUL_0048-MUL_0049			T	A	T	T	A					intergenic	strain-specific (Jp8756)
NC_008611	45836	inetrgenic					MUL_0048-MUL_0049			C	A	C	C	A					intergenic	strain-specific (Jp8756)
NC_008611	46067	coding	1	45887	46069	+1	MUL_0049	-	60	T	C	T	T	C	*	*	*	Q	non-synonymous	strain-specific (Jp8756)	conserved hypothetical secreted protein
NC_008611	46816	coding	1	46934	46161	-1	MUL_0050	-	39	G	C	G	G	C	T	T	T	S	non-synonymous	strain-specific (Jp8756)	hypothetical protein
NC_008611	46891	coding	1	46934	46161	-1	MUL_0050	-	14	T	C	T	T	C	N	N	N	S	non-synonymous	strain-specific (Jp8756)	hypothetical protein
NC_008611	46942	coding	1	48229	46937	-1	MUL_0051	-	429	A	C	A	A	C	C	C	C	G	non-synonymous	strain-specific (Jp8756)	conserved integral membrane protein
NC_008611	47014	coding	1	48229	46937	-1	MUL_0051	-	405	A	C	A	A	C	L	L	L	V	non-synonymous	strain-specific (Jp8756)	conserved integral membrane protein
NC_008611	47018	coding	1	48229	46937	-1	MUL_0051	-	403	G	T	G	G	T					synonymous	strain-specific (Jp8756)	conserved integral membrane protein
NC_008611	47145	coding	1	48229	46937	-1	MUL_0051	-	361	C	T	C	C	T	G	G	G	D	non-synonymous	strain-specific (Jp8756)	conserved integral membrane protein
NC_008611	47265	coding	1	48229	46937	-1	MUL_0051	-	321	G	A	G	G	A	T	T	T	I	non-synonymous	strain-specific (Jp8756)	conserved integral membrane protein
NC_008611	47477	coding	1	48229	46937	-1	MUL_0051	-	250	G	A	G	G	A					synonymous	strain-specific (Jp8756)	conserved integral membrane protein
NC_008611	47515	coding	1	48229	46937	-1	MUL_0051	-	238	T	G	T	T	G	I	I	I	L	non-synonymous	strain-specific (Jp8756)	conserved integral membrane protein
NC_008611	47985	coding	1	48229	46937	-1	MUL_0051	-	81	C	T	C	C	T	W	W	W	*	non-synonymous	strain-specific (Jp8756)	conserved integral membrane protein
NC_008611	47987	coding	1	48229	46937	-1	MUL_0051	-	80	G	A	G	G	A					synonymous	strain-specific (Jp8756)	conserved integral membrane protein
NC_008611	48220	coding	1	48229	46937	-1	MUL_0051	-	3	T	C	T	T	C	S	S	S	G	non-synonymous	strain-specific (Jp8756)	conserved integral membrane protein
NC_008611	49189	coding	1	49976	48981	-1	MUL_0053	-	262	C	G	C	C	G	C	C	C	S	non-synonymous	strain-specific (Jp8756)	hypothetical protein
NC_008611	49294	coding	1	49976	48981	-1	MUL_0053	-	227	A	C	A	A	C	L	L	L	R	non-synonymous	strain-specific (Jp8756)	hypothetical protein
NC_008611	49346	coding	1	49976	48981	-1	MUL_0053	-	210	T	C	T	T	C	K	K	K	E	non-synonymous	strain-specific (Jp8756)	hypothetical protein
NC_008611	49532	coding	1	49976	48981	-1	MUL_0053	-	148	C	A	C	C	A	E	E	E	*	non-synonymous	strain-specific (Jp8756)	hypothetical protein
NC_008611	49612	coding	1	49976	48981	-1	MUL_0053	-	121	A	G	A	A	G	L	L	L	S	non-synonymous	strain-specific (Jp8756)	hypothetical protein
NC_008611	49989	inetrgenic					MUL_0053-MUL_0054			C	T	C	C	T					intergenic	strain-specific (Jp8756)
NC_008611	50014	inetrgenic					MUL_0053-MUL_0054			C	T	C	C	T					intergenic	strain-specific (Jp8756)
NC_008611	50193	coding	1	50379	50029	-1	MUL_0054	-	62	A	G	A	A	G	Y	Y	Y	H	non-synonymous	strain-specific (Jp8756)	hypothetical protein
NC_008611	50415	inetrgenic					MUL_0054-MUL_0055			A	G	A	A	G					intergenic	strain-specific (Jp8756)
NC_008611	50908	coding	1	51597	50464	-1	MUL_0055	mtc28	229	A	G	A	A	G					synonymous	strain-specific (Jp8756)	secreted proline rich protein Mtc28
NC_008611	51166	coding	1	51597	50464	-1	MUL_0055	mtc28	143	C	T	C	C	T					synonymous	strain-specific (Jp8756)	secreted proline rich protein Mtc28
NC_008611	51175	coding	1	51597	50464	-1	MUL_0055	mtc28	140	T	C	T	T	C					synonymous	strain-specific (Jp8756)	secreted proline rich protein Mtc28
NC_008611	51821	coding	1	51796	54726	+1	MUL_0056	leuS	8	C	T	C	C	T	P	P	P	L	non-synonymous	strain-specific (Jp8756)	leucyl-tRNA synthetase LeuS
NC_008611	51912	coding	1	51796	54726	+1	MUL_0056	leuS	38	A	G	A	A	G					synonymous	strain-specific (Jp8756)	leucyl-tRNA synthetase LeuS
NC_008611	52398	coding	1	51796	54726	+1	MUL_0056	leuS	200	C	T	C	C	T					synonymous	strain-specific (Jp8756)	leucyl-tRNA synthetase LeuS
NC_008611	52893	coding	1	51796	54726	+1	MUL_0056	leuS	365	A	G	A	A	G					synonymous	strain-specific (Jp8756)	leucyl-tRNA synthetase LeuS
NC_008611	52927	coding	1	51796	54726	+1	MUL_0056	leuS	377	T	C	T	T	C					synonymous	strain-specific (Jp8756)	leucyl-tRNA synthetase LeuS
NC_008611	52991	coding	1	51796	54726	+1	MUL_0056	leuS	398	T	C	T	T	C	V	V	V	A	non-synonymous	strain-specific (Jp8756)	leucyl-tRNA synthetase LeuS
NC_008611	53112	coding	1	51796	54726	+1	MUL_0056	leuS	438	G	C	G	G	C					synonymous	strain-specific (Jp8756)	leucyl-tRNA synthetase LeuS
NC_008611	53115	coding	1	51796	54726	+1	MUL_0056	leuS	439	G	C	G	G	C					synonymous	strain-specific (Jp8756)	leucyl-tRNA synthetase LeuS
NC_008611	53467	coding	1	51796	54726	+1	MUL_0056	leuS	557	G	A	G	G	A	V	V	V	I	non-synonymous	strain-specific (Jp8756)	leucyl-tRNA synthetase LeuS
NC_008611	53566	coding	1	51796	54726	+1	MUL_0056	leuS	590	C	G	C	C	G	L	L	L	V	non-synonymous	strain-specific (Jp8756)	leucyl-tRNA synthetase LeuS
NC_008611	53604	coding	1	51796	54726	+1	MUL_0056	leuS	602	A	G	A	A	G					synonymous	strain-specific (Jp8756)	leucyl-tRNA synthetase LeuS
NC_008611	53687	coding	1	51796	54726	+1	MUL_0056	leuS	630	A	G	A	A	G	D	D	D	G	non-synonymous	strain-specific (Jp8756)	leucyl-tRNA synthetase LeuS
NC_008611	53991	coding	1	51796	54726	+1	MUL_0056	leuS	731	T	C	T	T	C					synonymous	strain-specific (Jp8756)	leucyl-tRNA synthetase LeuS
NC_008611	54031	coding	1	51796	54726	+1	MUL_0056	leuS	745	A	G	A	A	G	I	I	I	V	non-synonymous	strain-specific (Jp8756)	leucyl-tRNA synthetase LeuS
NC_008611	54172	coding	1	51796	54726	+1	MUL_0056	leuS	792	C	T	C	C	T	H	H	H	Y	non-synonymous	strain-specific (Jp8756)	leucyl-tRNA synthetase LeuS
NC_008611	54219	coding	1	51796	54726	+1	MUL_0056	leuS	807	G	C	G	G	C					synonymous	strain-specific (Jp8756)	leucyl-tRNA synthetase LeuS
NC_008611	54483	coding	1	51796	54726	+1	MUL_0056	leuS	895	C	T	C	C	T					synonymous	strain-specific (Jp8756)	leucyl-tRNA synthetase LeuS
NC_008611	54611	coding	1	51796	54726	+1	MUL_0056	leuS	938	A	G	A	A	G	D	D	D	G	non-synonymous	strain-specific (Jp8756)	leucyl-tRNA synthetase LeuS
NC_008611	54711	coding	1	51796	54726	+1	MUL_0056	leuS	971	T	G	T	T	G					synonymous	strain-specific (Jp8756)	leucyl-tRNA synthetase LeuS
NC_008611	54784	coding	1	55421	54756	-1	MUL_0057	-	212	A	C	A	A	C	V	V	V	G	non-synonymous	strain-specific (Jp8756)	short-chain type oxidoreductase
NC_008611	54950	coding	1	55421	54756	-1	MUL_0057	-	157	A	G	A	A	G	S	S	S	P	non-synonymous	strain-specific (Jp8756)	short-chain type oxidoreductase
NC_008611	55081	coding	1	55421	54756	-1	MUL_0057	-	113	G	A	G	G	A	P	P	P	L	non-synonymous	strain-specific (Jp8756)	short-chain type oxidoreductase
NC_008611	55090	coding	1	55421	54756	-1	MUL_0057	-	110	A	G	A	A	G	L	L	L	P	non-synonymous	strain-specific (Jp8756)	short-chain type oxidoreductase
NC_008611	55383	coding	1	55421	54756	-1	MUL_0057	-	12	T	G	T	T	G					synonymous	strain-specific (Jp8756)	short-chain type oxidoreductase
NC_008611	55411	coding	1	55421	54756	-1	MUL_0057	-	3	G	T	G	G	T	A	A	A	E	non-synonymous	strain-specific (Jp8756)	short-chain type oxidoreductase
NC_008611	55451	inetrgenic					MUL_0057-MUL_0058			A	G	A	A	G					intergenic	strain-specific (Jp8756)
NC_008611	55675	coding	1	55965	55462	-1	MUL_0058	-	96	C	T	C	C	T					synonymous	strain-specific (Jp8756)	transcriptional regulatory protein
NC_008611	55750	coding	1	55965	55462	-1	MUL_0058	-	71	G	A	G	G	A					synonymous	strain-specific (Jp8756)	transcriptional regulatory protein
NC_008611	55807	coding	1	55965	55462	-1	MUL_0058	-	52	C	T	C	C	T					synonymous	strain-specific (Jp8756)	transcriptional regulatory protein
NC_008611	55865	coding	1	55965	55462	-1	MUL_0058	-	33	G	A	G	G	A	P	P	P	L	non-synonymous	strain-specific (Jp8756)	transcriptional regulatory protein
NC_008611	55867	coding	1	55965	55462	-1	MUL_0058	-	32	G	A	G	G	A					synonymous	strain-specific (Jp8756)	transcriptional regulatory protein
NC_008611	56015	inetrgenic					MUL_0058-MUL_0061			G	C	G	G	C					intergenic	strain-specific (Jp8756)
NC_008611	56148	inetrgenic					MUL_0058-MUL_0061			A	G	A	A	G					intergenic	strain-specific (Jp8756)
NC_008611	56233	inetrgenic					MUL_0058-MUL_0061			G	A	G	G	A					intergenic	strain-specific (Jp8756)
NC_008611	56318	inetrgenic					MUL_0058-MUL_0061			A	G	A	A	G					intergenic	strain-specific (Jp8756)
NC_008611	56340	inetrgenic					MUL_0058-MUL_0061			G	A	G	G	A					intergenic	strain-specific (Jp8756)
NC_008611	56419	inetrgenic					MUL_0058-MUL_0061			T	C	T	T	C					intergenic	strain-specific (Jp8756)
NC_008611	56610	inetrgenic					MUL_0058-MUL_0061			A	G	A	A	G					intergenic	strain-specific (Jp8756)
NC_008611	56783	inetrgenic					MUL_0058-MUL_0061			T	C	T	T	C					intergenic	strain-specific (Jp8756)
NC_008611	56857	inetrgenic					MUL_0058-MUL_0061			A	C	A	A	C					intergenic	strain-specific (Jp8756)
NC_008611	56883	inetrgenic					MUL_0058-MUL_0061			C	T	C	C	T					intergenic	strain-specific (Jp8756)
NC_008611	56908	inetrgenic					MUL_0058-MUL_0061			A	G	A	A	G					intergenic	strain-specific (Jp8756)
NC_008611	57131	inetrgenic					MUL_0058-MUL_0061			A	G	A	A	G					intergenic	strain-specific (Jp8756)
NC_008611	57444	inetrgenic					MUL_0058-MUL_0061			C	A	C	C	A					intergenic	strain-specific (Jp8756)
NC_008611	57531	inetrgenic					MUL_0058-MUL_0061			C	T	C	C	T					intergenic	strain-specific (Jp8756)
NC_008611	57655	inetrgenic					MUL_0058-MUL_0061			A	G	A	A	G					intergenic	strain-specific (Jp8756)
NC_008611	57686	inetrgenic					MUL_0058-MUL_0061			G	A	G	G	A					intergenic	strain-specific (Jp8756)
NC_008611	57790	inetrgenic					MUL_0058-MUL_0061			T	A	T	T	A					intergenic	strain-specific (Jp8756)
NC_008611	57869	inetrgenic					MUL_0058-MUL_0061			C	A	C	C	A					intergenic	strain-specific (Jp8756)
NC_008611	58081	inetrgenic					MUL_0058-MUL_0061			A	G	A	A	G					intergenic	strain-specific (Jp8756)
NC_008611	58138	inetrgenic					MUL_0058-MUL_0061			G	C	G	G	C					intergenic	strain-specific (Jp8756)
NC_008611	58295	inetrgenic					MUL_0058-MUL_0061			A	G	A	A	G					intergenic	strain-specific (Jp8756)
NC_008611	58395	inetrgenic					MUL_0058-MUL_0061			T	C	T	T	C					intergenic	strain-specific (Jp8756)
NC_008611	58412	inetrgenic					MUL_0058-MUL_0061			C	T	C	C	T					intergenic	strain-specific (Jp8756)
NC_008611	58515	inetrgenic					MUL_0058-MUL_0061			A	G	A	A	G					intergenic	strain-specific (Jp8756)
NC_008611	58518	inetrgenic					MUL_0058-MUL_0061			C	A	C	C	A					intergenic	strain-specific (Jp8756)
NC_008611	58772	coding	1	59390	58626	-1	MUL_0061	-	206	C	T	C	C	T	A	A	A	T	non-synonymous	strain-specific (Jp8756)	transcriptional regulatory protein (probably GntR-family)
NC_008611	58781	coding	1	59390	58626	-1	MUL_0061	-	203	C	T	C	C	T	A	A	A	T	non-synonymous	strain-specific (Jp8756)	transcriptional regulatory protein (probably GntR-family)
NC_008611	58794	coding	1	59390	58626	-1	MUL_0061	-	198	C	T	C	C	T					synonymous	strain-specific (Jp8756)	transcriptional regulatory protein (probably GntR-family)
NC_008611	58827	coding	1	59390	58626	-1	MUL_0061	-	187	C	G	C	C	G	Q	Q	Q	H	non-synonymous	strain-specific (Jp8756)	transcriptional regulatory protein (probably GntR-family)
NC_008611	59006	coding	1	59390	58626	-1	MUL_0061	-	128	C	T	C	C	T	A	A	A	T	non-synonymous	strain-specific (Jp8756)	transcriptional regulatory protein (probably GntR-family)
NC_008611	59085	coding	1	59390	58626	-1	MUL_0061	-	101	C	T	C	C	T					synonymous	strain-specific (Jp8756)	transcriptional regulatory protein (probably GntR-family)
NC_008611	59273	coding	1	59390	58626	-1	MUL_0061	-	39	C	T	C	C	T	G	G	G	S	non-synonymous	strain-specific (Jp8756)	transcriptional regulatory protein (probably GntR-family)
NC_008611	59377	coding	1	59390	58626	-1	MUL_0061	-	4	C	T	C	C	T	C	C	C	Y	non-synonymous	strain-specific (Jp8756)	transcriptional regulatory protein (probably GntR-family)
NC_008611	59497	inetrgenic					MUL_0061-MUL_0062			C	A	C	C	A					intergenic	strain-specific (Jp8756)
NC_008611	59590	coding	1	60298	59501	-1	MUL_0062	-	236	C	T	C	C	T	G	G	G	R	non-synonymous	strain-specific (Jp8756)	oxidoreductase
NC_008611	59830	coding	1	60298	59501	-1	MUL_0062	-	156	G	T	G	G	T	P	P	P	T	non-synonymous	strain-specific (Jp8756)	oxidoreductase
NC_008611	59968	coding	1	60298	59501	-1	MUL_0062	-	110	G	A	G	G	A					synonymous	strain-specific (Jp8756)	oxidoreductase
NC_008611	60568	coding	1	61241	60330	-1	MUL_0063	-	224	C	G	C	C	G	G	G	G	A	non-synonymous	strain-specific (Jp8756)	hydrolase
NC_008611	60683	coding	1	61241	60330	-1	MUL_0063	-	186	C	T	C	C	T	V	V	V	M	non-synonymous	strain-specific (Jp8756)	hydrolase
NC_008611	60930	coding	1	61241	60330	-1	MUL_0063	-	103	T	C	T	T	C					synonymous	strain-specific (Jp8756)	hydrolase
NC_008611	60951	coding	1	61241	60330	-1	MUL_0063	-	96	T	C	T	T	C					synonymous	strain-specific (Jp8756)	hydrolase
NC_008611	61112	coding	1	61241	60330	-1	MUL_0063	-	43	T	C	T	T	C	T	T	T	A	non-synonymous	strain-specific (Jp8756)	hydrolase
NC_008611	61211	coding	1	61241	60330	-1	MUL_0063	-	10	G	A	G	G	A	R	R	R	C	non-synonymous	strain-specific (Jp8756)	hydrolase
NC_008611	61512	coding	1	62405	61287	-1	MUL_0064	ino1	297	G	T	G	G	T					synonymous	strain-specific (Jp8756)	myo-inositol-1-phosphate synthase Ino1
NC_008611	61638	coding	1	62405	61287	-1	MUL_0064	ino1	255	C	G	C	C	G					synonymous	strain-specific (Jp8756)	myo-inositol-1-phosphate synthase Ino1
NC_008611	61929	coding	1	62405	61287	-1	MUL_0064	ino1	158	C	T	C	C	T					synonymous	strain-specific (Jp8756)	myo-inositol-1-phosphate synthase Ino1
NC_008611	62482	coding	1	63009	62467	-1	MUL_0065	-	175	G	A	G	G	A					synonymous	strain-specific (Jp8756)	hypothetical protein
NC_008611	62794	coding	1	63009	62467	-1	MUL_0065	-	71	A	G	A	A	G					synonymous	strain-specific (Jp8756)	hypothetical protein
NC_008611	62893	coding	1	63009	62467	-1	MUL_0065	-	38	C	A	C	C	A					synonymous	strain-specific (Jp8756)	hypothetical protein
NC_008611	63004	coding	1	63009	62467	-1	MUL_0065	-	1	T	C	T	T	C					synonymous	strain-specific (Jp8756)	hypothetical protein
NC_008611	63046	inetrgenic					MUL_0065-MUL_0066			G	C	G	G	C					intergenic	strain-specific (Jp8756)
NC_008611	63047	inetrgenic					MUL_0065-MUL_0066			A	G	A	A	G					intergenic	strain-specific (Jp8756)
NC_008611	63141	inetrgenic					MUL_0065-MUL_0066			T	C	T	T	C					intergenic	strain-specific (Jp8756)
NC_008611	63197	coding	1	64034	63165	-1	MUL_0066	-	279	T	C	T	T	C	S	S	S	G	non-synonymous	strain-specific (Jp8756)	hypothetical protein
NC_008611	63846	coding	1	64034	63165	-1	MUL_0066	-	62	T	G	T	T	G	Q	Q	Q	H	non-synonymous	strain-specific (Jp8756)	hypothetical protein
NC_008611	63999	coding	1	64034	63165	-1	MUL_0066	-	11	C	T	C	C	T					synonymous	strain-specific (Jp8756)	hypothetical protein
NC_008611	64016	coding	1	64034	63165	-1	MUL_0066	-	6	C	A	C	C	A	A	A	A	S	non-synonymous	strain-specific (Jp8756)	hypothetical protein
NC_008611	64168	coding	1	64147	64581	+1	MUL_0067	-	7	C	G	C	C	G	L	L	L	V	non-synonymous	strain-specific (Jp8756)	hypothetical protein
NC_008611	64536	coding	1	64147	64581	+1	MUL_0067	-	129	T	C	T	T	C					synonymous	strain-specific (Jp8756)	hypothetical protein
NC_008611	64636	inetrgenic					MUL_0067-MUL_0068			C	T	C	C	T					intergenic	strain-specific (Jp8756)
NC_008611	64724	inetrgenic					MUL_0067-MUL_0068			A	G	A	A	G					intergenic	strain-specific (Jp8756)
NC_008611	65102	coding	1	65069	67111	+1	MUL_0068	ponA1	11	G	A	G	G	A	V	V	V	M	non-synonymous	strain-specific (Jp8756)	bifunctional penicillin-binding protein 1A/1B PonA1
NC_008611	65763	coding	1	65069	67111	+1	MUL_0068	ponA1	231	C	T	C	C	T	A	A	A	V	non-synonymous	strain-specific (Jp8756)	bifunctional penicillin-binding protein 1A/1B PonA1
NC_008611	66079	coding	1	65069	67111	+1	MUL_0068	ponA1	336	C	G	C	C	G					synonymous	strain-specific (Jp8756)	bifunctional penicillin-binding protein 1A/1B PonA1
NC_008611	66216	coding	1	65069	67111	+1	MUL_0068	ponA1	382	G	A	G	G	A	G	G	G	D	non-synonymous	strain-specific (Jp8756)	bifunctional penicillin-binding protein 1A/1B PonA1
NC_008611	66272	coding	1	65069	67111	+1	MUL_0068	ponA1	401	C	T	C	C	T	P	P	P	S	non-synonymous	strain-specific (Jp8756)	bifunctional penicillin-binding protein 1A/1B PonA1
NC_008611	66346	coding	1	65069	67111	+1	MUL_0068	ponA1	425	C	T	C	C	T					synonymous	strain-specific (Jp8756)	bifunctional penicillin-binding protein 1A/1B PonA1
NC_008611	66524	coding	1	65069	67111	+1	MUL_0068	ponA1	485	G	A	G	G	A	D	D	D	N	non-synonymous	strain-specific (Jp8756)	bifunctional penicillin-binding protein 1A/1B PonA1
NC_008611	66980	coding	1	65069	67111	+1	MUL_0068	ponA1	637	G	T	G	G	T	A	A	A	S	non-synonymous	strain-specific (Jp8756)	bifunctional penicillin-binding protein 1A/1B PonA1
NC_008611	67014	coding	1	65069	67111	+1	MUL_0068	ponA1	648	T	C	T	T	C	V	V	V	A	non-synonymous	strain-specific (Jp8756)	bifunctional penicillin-binding protein 1A/1B PonA1
NC_008611	67182	coding	1	67108	68748	+1	MUL_0069	-	24	C	T	C	C	T					synonymous	strain-specific (Jp8756)	hypothetical protein
NC_008611	67232	coding	1	67108	68748	+1	MUL_0069	-	41	G	T	G	G	T	G	G	G	V	non-synonymous	strain-specific (Jp8756)	hypothetical protein
NC_008611	67863	coding	1	67108	68748	+1	MUL_0069	-	251	A	G	A	A	G					synonymous	strain-specific (Jp8756)	hypothetical protein
NC_008611	67987	coding	1	67108	68748	+1	MUL_0069	-	293	C	T	C	C	T	L	L	L	F	non-synonymous	strain-specific (Jp8756)	hypothetical protein
NC_008611	68014	coding	1	67108	68748	+1	MUL_0069	-	302	C	G	C	C	G	P	P	P	A	non-synonymous	strain-specific (Jp8756)	hypothetical protein
NC_008611	68468	coding	1	67108	68748	+1	MUL_0069	-	453	A	G	A	A	G	D	D	D	G	non-synonymous	strain-specific (Jp8756)	hypothetical protein
NC_008611	68741	coding	1	67108	68748	+1	MUL_0069	-	544	A	G	A	A	G	D	D	D	G	non-synonymous	strain-specific (Jp8756)	hypothetical protein
NC_008611	68969	coding	1	68748	69386	+1	MUL_0070	-	73	G	C	G	G	C					synonymous	strain-specific (Jp8756)	transcriptional regulatory protein
NC_008611	69036	coding	1	68748	69386	+1	MUL_0070	-	96	A	C	A	A	C	T	T	T	P	non-synonymous	strain-specific (Jp8756)	transcriptional regulatory protein
NC_008611	69137	coding	1	68748	69386	+1	MUL_0070	-	129	G	C	G	G	C					synonymous	strain-specific (Jp8756)	transcriptional regulatory protein
NC_008611	69271	coding	1	68748	69386	+1	MUL_0070	-	174	T	C	T	T	C	V	V	V	A	non-synonymous	strain-specific (Jp8756)	transcriptional regulatory protein
NC_008611	69765	coding	1	69510	69800	+1	MUL_0071	rpsF	85	C	T	C	C	T					synonymous	strain-specific (Jp8756)	30S ribosomal protein S6 RpsF
NC_008611	69848	inetrgenic					MUL_0071-MUL_0072			A	C	A	A	C					intergenic	strain-specific (Jp8756)
NC_008611	70086	coding	1	69892	70407	+1	MUL_0072	ssb	64	A	G	A	A	G					synonymous	strain-specific (Jp8756)	single-strand binding protein Ssb
NC_008611	70924	coding	1	70754	71212	+1	MUL_0074	rplI	56	A	G	A	A	G					synonymous	strain-specific (Jp8756)	50S ribosomal protein L9 RplI
NC_008611	71010	coding	1	70754	71212	+1	MUL_0074	rplI	85	C	T	C	C	T	A	A	A	V	non-synonymous	strain-specific (Jp8756)	50S ribosomal protein L9 RplI
NC_008611	71044	coding	1	70754	71212	+1	MUL_0074	rplI	96	G	T	G	G	T					synonymous	strain-specific (Jp8756)	50S ribosomal protein L9 RplI
NC_008611	71111	coding	1	70754	71212	+1	MUL_0074	rplI	119	G	C	G	G	C	A	A	A	P	non-synonymous	strain-specific (Jp8756)	50S ribosomal protein L9 RplI
NC_008611	71209	coding	1	70754	71212	+1	MUL_0074	rplI	151	C	T	C	C	T					synonymous	strain-specific (Jp8756)	50S ribosomal protein L9 RplI
NC_008611	71279	inetrgenic					MUL_0074-MUL_0075			G	A	G	G	A					intergenic	strain-specific (Jp8756)
NC_008611	71414	inetrgenic					MUL_0074-MUL_0075			A	C	A	A	C					intergenic	strain-specific (Jp8756)
NC_008611	71434	inetrgenic					MUL_0074-MUL_0075			T	C	T	T	C					intergenic	strain-specific (Jp8756)
NC_008611	71499	inetrgenic					MUL_0074-MUL_0075			A	G	A	A	G					intergenic	strain-specific (Jp8756)
NC_008611	71511	inetrgenic					MUL_0074-MUL_0075			C	T	C	C	T					intergenic	strain-specific (Jp8756)
NC_008611	71642	inetrgenic					MUL_0074-MUL_0075			C	T	C	C	T					intergenic	strain-specific (Jp8756)
NC_008611	71772	coding	1	71743	73125	+1	MUL_0075	dnaB	9	A	G	A	A	G					synonymous	strain-specific (Jp8756)	replicative DNA helicase DnaB
NC_008611	71791	coding	1	71743	73125	+1	MUL_0075	dnaB	16	C	T	C	C	T	P	P	P	S	non-synonymous	strain-specific (Jp8756)	replicative DNA helicase DnaB
NC_008611	71925	coding	1	71743	73125	+1	MUL_0075	dnaB	60	T	C	T	T	C					synonymous	strain-specific (Jp8756)	replicative DNA helicase DnaB
NC_008611	72261	coding	1	71743	73125	+1	MUL_0075	dnaB	172	A	G	A	A	G					synonymous	strain-specific (Jp8756)	replicative DNA helicase DnaB
NC_008611	72577	coding	1	71743	73125	+1	MUL_0075	dnaB	278	G	A	G	G	A	A	A	A	T	non-synonymous	strain-specific (Jp8756)	replicative DNA helicase DnaB
NC_008611	73146	inetrgenic					MUL_0075-MUL_0076			G	T	G	G	T					intergenic	strain-specific (Jp8756)
NC_008611	73156	inetrgenic					MUL_0075-MUL_0076			C	T	C	C	T					intergenic	strain-specific (Jp8756)
NC_008611	73163	inetrgenic					MUL_0075-MUL_0076			G	A	G	G	A					intergenic	strain-specific (Jp8756)
NC_008611	73277	inetrgenic					MUL_0075-MUL_0076			G	C	G	G	C					intergenic	strain-specific (Jp8756)
NC_008611	73292	inetrgenic					MUL_0075-MUL_0076			A	G	A	A	G					intergenic	strain-specific (Jp8756)
NC_008611	74022	coding	1	73690	74349	+1	MUL_0076	-	110	G	C	G	G	C	M	M	M	I	non-synonymous	strain-specific (Jp8756)	hypothetical protein
NC_008611	74111	coding	1	73690	74349	+1	MUL_0076	-	140	G	C	G	G	C	S	S	S	T	non-synonymous	strain-specific (Jp8756)	hypothetical protein
NC_008611	74271	coding	1	73690	74349	+1	MUL_0076	-	193	A	C	A	A	C					synonymous	strain-specific (Jp8756)	hypothetical protein
NC_008611	74339	coding	1	73690	74349	+1	MUL_0076	-	216	C	G	C	C	G	P	P	P	R	non-synonymous	strain-specific (Jp8756)	hypothetical protein
NC_008611	74366	inetrgenic					MUL_0076-MUL_0077			A	G	A	A	G					intergenic	strain-specific (Jp8756)
NC_008611	74495	coding	1	75104	74478	-1	MUL_0077	-	203	G	C	G	G	C	L	L	L	V	non-synonymous	strain-specific (Jp8756)	hydrolase
NC_008611	74632	coding	1	75104	74478	-1	MUL_0077	-	157	G	A	G	G	A	T	T	T	I	non-synonymous	strain-specific (Jp8756)	hydrolase
NC_008611	74658	coding	1	75104	74478	-1	MUL_0077	-	148	T	C	T	T	C					synonymous	strain-specific (Jp8756)	hydrolase
NC_008611	74814	coding	1	75104	74478	-1	MUL_0077	-	96	A	G	A	A	G					synonymous	strain-specific (Jp8756)	hydrolase
NC_008611	75163	inetrgenic					MUL_0077-MUL_0080			C	T	C	C	T					intergenic	strain-specific (Jp8756)
NC_008611	75277	inetrgenic					MUL_0077-MUL_0080			C	T	C	C	T					intergenic	strain-specific (Jp8756)
NC_008611	75501	inetrgenic					MUL_0077-MUL_0080			T	C	T	T	C					intergenic	strain-specific (Jp8756)
NC_008611	75756	inetrgenic					MUL_0077-MUL_0080			C	T	C	C	T					intergenic	strain-specific (Jp8756)
NC_008611	75968	inetrgenic					MUL_0077-MUL_0080			C	T	C	C	T					intergenic	strain-specific (Jp8756)
NC_008611	76207	inetrgenic					MUL_0077-MUL_0080			C	T	C	C	T					intergenic	strain-specific (Jp8756)
NC_008611	76220	inetrgenic					MUL_0077-MUL_0080			A	C	A	A	C					intergenic	strain-specific (Jp8756)
NC_008611	77241	inetrgenic					MUL_0077-MUL_0080			C	G	C	C	G					intergenic	strain-specific (Jp8756)
NC_008611	77361	coding	1	77878	77264	-1	MUL_0080	-	172	G	C	G	G	C	P	P	P	R	non-synonymous	strain-specific (Jp8756)	transcriptional regulator
NC_008611	77379	coding	1	77878	77264	-1	MUL_0080	-	166	T	A	T	T	A	K	K	K	M	non-synonymous	strain-specific (Jp8756)	transcriptional regulator
NC_008611	77692	coding	1	77878	77264	-1	MUL_0080	-	62	T	A	T	T	A	T	T	T	S	non-synonymous	strain-specific (Jp8756)	transcriptional regulator
NC_008611	77891	inetrgenic					MUL_0080-MUL_0081			T	C	T	T	C					intergenic	strain-specific (Jp8756)
NC_008611	78144	coding	1	77913	78218	+1	MUL_0081	-	77	G	A	G	G	A	G	G	G	S	non-synonymous	strain-specific (Jp8756)	hypothetical protein
NC_008611	78146	coding	1	77913	78218	+1	MUL_0081	-	77	C	T	C	C	T	G	G	G	S	non-synonymous	strain-specific (Jp8756)	hypothetical protein
NC_008611	78176	coding	1	77913	78218	+1	MUL_0081	-	87	G	A	G	G	A					synonymous	strain-specific (Jp8756)	hypothetical protein
NC_008611	78376	inetrgenic					MUL_0081-MUL_0084			A	T	A	A	T					intergenic	strain-specific (Jp8756)
NC_008611	78435	inetrgenic					MUL_0081-MUL_0084			A	T	A	A	T					intergenic	strain-specific (Jp8756)
NC_008611	78601	inetrgenic					MUL_0081-MUL_0084			T	C	T	T	C					intergenic	strain-specific (Jp8756)
NC_008611	78715	inetrgenic					MUL_0081-MUL_0084			C	T	C	C	T					intergenic	strain-specific (Jp8756)
NC_008611	78943	inetrgenic					MUL_0081-MUL_0084			G	C	G	G	C					intergenic	strain-specific (Jp8756)
NC_008611	78944	inetrgenic					MUL_0081-MUL_0084			A	C	A	A	C					intergenic	strain-specific (Jp8756)
NC_008611	79205	inetrgenic					MUL_0081-MUL_0084			C	T	C	C	T					intergenic	strain-specific (Jp8756)
NC_008611	79210	inetrgenic					MUL_0081-MUL_0084			A	G	A	A	G					intergenic	strain-specific (Jp8756)
NC_008611	79297	inetrgenic					MUL_0081-MUL_0084			C	G	C	C	G					intergenic	strain-specific (Jp8756)
NC_008611	79741	inetrgenic					MUL_0081-MUL_0084			G	A	G	G	A					intergenic	strain-specific (Jp8756)
NC_008611	79810	inetrgenic					MUL_0081-MUL_0084			C	T	C	C	T					intergenic	strain-specific (Jp8756)
NC_008611	79879	inetrgenic					MUL_0081-MUL_0084			C	A	C	C	A					intergenic	strain-specific (Jp8756)
NC_008611	80210	inetrgenic					MUL_0081-MUL_0084			T	C	T	T	C					intergenic	strain-specific (Jp8756)
NC_008611	80694	coding	1	80415	80999	+1	MUL_0084	-	93	C	G	C	C	G	H	H	H	D	non-synonymous	strain-specific (Jp8756)	hypothetical protein
NC_008611	80725	coding	1	80415	80999	+1	MUL_0084	-	103	G	T	G	G	T	R	R	R	L	non-synonymous	strain-specific (Jp8756)	hypothetical protein
NC_008611	80819	coding	1	80415	80999	+1	MUL_0084	-	134	T	C	T	T	C					synonymous	strain-specific (Jp8756)	hypothetical protein
NC_008611	80909	coding	1	80415	80999	+1	MUL_0084	-	164	T	C	T	T	C					synonymous	strain-specific (Jp8756)	hypothetical protein
NC_008611	80938	coding	1	80415	80999	+1	MUL_0084	-	174	C	G	C	C	G	T	T	T	S	non-synonymous	strain-specific (Jp8756)	hypothetical protein
NC_008611	81727	inetrgenic					MUL_0084-MUL_0086			C	T	C	C	T					intergenic	strain-specific (Jp8756)
NC_008611	82370	inetrgenic					MUL_0084-MUL_0086			G	A	G	G	A					intergenic	strain-specific (Jp8756)
NC_008611	82412	inetrgenic					MUL_0084-MUL_0086			C	G	C	C	G					intergenic	strain-specific (Jp8756)
NC_008611	82427	inetrgenic					MUL_0084-MUL_0086			G	A	G	G	A					intergenic	strain-specific (Jp8756)
NC_008611	82453	inetrgenic					MUL_0084-MUL_0086			A	G	A	A	G					intergenic	strain-specific (Jp8756)
NC_008611	82466	inetrgenic					MUL_0084-MUL_0086			G	T	G	G	T					intergenic	strain-specific (Jp8756)
NC_008611	82505	inetrgenic					MUL_0084-MUL_0086			A	G	A	A	G					intergenic	strain-specific (Jp8756)
NC_008611	82609	inetrgenic					MUL_0084-MUL_0086			A	G	A	A	G					intergenic	strain-specific (Jp8756)
NC_008611	82837	inetrgenic					MUL_0084-MUL_0086			C	T	C	C	T					intergenic	strain-specific (Jp8756)
NC_008611	83418	coding	1	83141	83557	+1	MUL_0087	-	92	G	A	G	G	A	R	R	R	Q	non-synonymous	strain-specific (Jp8756)	hypothetical protein
NC_008611	83629	inetrgenic					MUL_0087-MUL_0089			A	T	A	A	T					intergenic	strain-specific (Jp8756)
NC_008611	83709	inetrgenic					MUL_0087-MUL_0089			T	A	T	T	A					intergenic	strain-specific (Jp8756)
NC_008611	83749	inetrgenic					MUL_0087-MUL_0089			G	T	G	G	T					intergenic	strain-specific (Jp8756)
NC_008611	83783	inetrgenic					MUL_0087-MUL_0089			G	A	G	G	A					intergenic	strain-specific (Jp8756)
NC_008611	83908	inetrgenic					MUL_0087-MUL_0089			C	T	C	C	T					intergenic	strain-specific (Jp8756)
NC_008611	84191	inetrgenic					MUL_0087-MUL_0089			A	G	A	A	G					intergenic	strain-specific (Jp8756)
NC_008611	84413	inetrgenic					MUL_0087-MUL_0089			C	T	C	C	T					intergenic	strain-specific (Jp8756)
NC_008611	84480	inetrgenic					MUL_0087-MUL_0089			T	C	T	T	C					intergenic	strain-specific (Jp8756)
NC_008611	84897	inetrgenic					MUL_0087-MUL_0089			A	G	A	A	G					intergenic	strain-specific (Jp8756)
NC_008611	85113	inetrgenic					MUL_0087-MUL_0089			C	G	C	C	G					intergenic	strain-specific (Jp8756)
NC_008611	85296	inetrgenic					MUL_0087-MUL_0089			T	C	T	T	C					intergenic	strain-specific (Jp8756)
NC_008611	85358	inetrgenic					MUL_0087-MUL_0089			G	C	G	G	C					intergenic	strain-specific (Jp8756)
NC_008611	85708	inetrgenic					MUL_0087-MUL_0089			G	A	G	G	A					intergenic	strain-specific (Jp8756)
NC_008611	85757	inetrgenic					MUL_0087-MUL_0089			A	G	A	A	G					intergenic	strain-specific (Jp8756)
NC_008611	85959	coding	1	85879	87126	+1	MUL_0089	-	26	C	A	C	C	A					synonymous	strain-specific (Jp8756)	hypothetical protein
NC_008611	86099	coding	1	85879	87126	+1	MUL_0089	-	73	A	G	A	A	G	N	N	N	S	non-synonymous	strain-specific (Jp8756)	hypothetical protein
NC_008611	86259	coding	1	85879	87126	+1	MUL_0089	-	126	T	C	T	T	C					synonymous	strain-specific (Jp8756)	hypothetical protein
NC_008611	86420	coding	1	85879	87126	+1	MUL_0089	-	180	C	G	C	C	G	P	P	P	R	non-synonymous	strain-specific (Jp8756)	hypothetical protein
NC_008611	86449	coding	1	85879	87126	+1	MUL_0089	-	190	A	G	A	A	G	N	N	N	D	non-synonymous	strain-specific (Jp8756)	hypothetical protein
NC_008611	86535	coding	1	85879	87126	+1	MUL_0089	-	218	T	C	T	T	C					synonymous	strain-specific (Jp8756)	hypothetical protein
NC_008611	86553	coding	1	85879	87126	+1	MUL_0089	-	224	T	G	T	T	G					synonymous	strain-specific (Jp8756)	hypothetical protein
NC_008611	86844	coding	1	85879	87126	+1	MUL_0089	-	321	C	T	C	C	T					synonymous	strain-specific (Jp8756)	hypothetical protein
NC_008611	86974	coding	1	85879	87126	+1	MUL_0089	-	365	A	G	A	A	G	T	T	T	A	non-synonymous	strain-specific (Jp8756)	hypothetical protein
NC_008611	87031	coding	1	85879	87126	+1	MUL_0089	-	384	A	G	A	A	G	T	T	T	A	non-synonymous	strain-specific (Jp8756)	hypothetical protein
NC_008611	87470	coding	1	88127	87171	-1	MUL_0090	rfbD	219	C	G	C	C	G	V	V	V	L	non-synonymous	strain-specific (Jp8756)	O-antigen/lipopolysaccharide transport integral membrane protein ABC transporter RfbD
NC_008611	87609	coding	1	88127	87171	-1	MUL_0090	rfbD	172	A	G	A	A	G					synonymous	strain-specific (Jp8756)	O-antigen/lipopolysaccharide transport integral membrane protein ABC transporter RfbD
NC_008611	87641	coding	1	88127	87171	-1	MUL_0090	rfbD	162	T	C	T	T	C	I	I	I	V	non-synonymous	strain-specific (Jp8756)	O-antigen/lipopolysaccharide transport integral membrane protein ABC transporter RfbD
NC_008611	88024	coding	2	88972	87998	-1	MUL_0091	-	316	C	T	C	C	T	E	E	E	K	non-synonymous	strain-specific (Jp8756)	L-rhamnosyltransferase
NC_008611	88024	coding	2	88127	87171	-1	MUL_0090	rfbD	34	C	T	C	C	T	R	R	R	K	non-synonymous	strain-specific (Jp8756)	O-antigen/lipopolysaccharide transport integral membrane protein ABC transporter RfbD
NC_008611	88315	coding	1	88972	87998	-1	MUL_0091	-	219	G	C	G	G	C	R	R	R	G	non-synonymous	strain-specific (Jp8756)	L-rhamnosyltransferase
NC_008611	89045	coding	1	89762	88920	-1	MUL_0092	rfbE	239	T	C	T	T	C	K	K	K	E	non-synonymous	strain-specific (Jp8756)	O-antigen/lipopolysaccharide transport ATP- binding protein ABC transporter RfbE
NC_008611	89046	coding	1	89762	88920	-1	MUL_0092	rfbE	238	T	G	T	T	G					synonymous	strain-specific (Jp8756)	O-antigen/lipopolysaccharide transport ATP- binding protein ABC transporter RfbE
NC_008611	89072	coding	1	89762	88920	-1	MUL_0092	rfbE	230	C	T	C	C	T	G	G	G	S	non-synonymous	strain-specific (Jp8756)	O-antigen/lipopolysaccharide transport ATP- binding protein ABC transporter RfbE
NC_008611	89197	coding	1	89762	88920	-1	MUL_0092	rfbE	188	C	T	C	C	T	G	G	G	E	non-synonymous	strain-specific (Jp8756)	O-antigen/lipopolysaccharide transport ATP- binding protein ABC transporter RfbE
NC_008611	89430	coding	1	89762	88920	-1	MUL_0092	rfbE	110	C	T	C	C	T					synonymous	strain-specific (Jp8756)	O-antigen/lipopolysaccharide transport ATP- binding protein ABC transporter RfbE
NC_008611	89859	coding	1	90299	89766	-1	MUL_0093	-	146	T	C	T	T	C					synonymous	strain-specific (Jp8756)	hypothetical protein
NC_008611	90186	coding	1	90299	89766	-1	MUL_0093	-	37	A	G	A	A	G					synonymous	strain-specific (Jp8756)	hypothetical protein
NC_008611	90202	coding	1	90299	89766	-1	MUL_0093	-	32	T	C	T	T	C	E	E	E	G	non-synonymous	strain-specific (Jp8756)	hypothetical protein
NC_008611	90269	coding	1	90299	89766	-1	MUL_0093	-	10	T	C	T	T	C	N	N	N	D	non-synonymous	strain-specific (Jp8756)	hypothetical protein
NC_008611	90650	coding	1	92285	90312	-1	MUL_0094	-	545	C	T	C	C	T	D	D	D	N	non-synonymous	strain-specific (Jp8756)	conserved transmembrane protein
NC_008611	90856	coding	1	92285	90312	-1	MUL_0094	-	476	C	T	C	C	T	R	R	R	Q	non-synonymous	strain-specific (Jp8756)	conserved transmembrane protein
NC_008611	91095	coding	1	92285	90312	-1	MUL_0094	-	396	T	C	T	T	C					synonymous	strain-specific (Jp8756)	conserved transmembrane protein
NC_008611	91230	coding	1	92285	90312	-1	MUL_0094	-	351	C	A	C	C	A					synonymous	strain-specific (Jp8756)	conserved transmembrane protein
NC_008611	91360	coding	1	92285	90312	-1	MUL_0094	-	308	C	T	C	C	T	G	G	G	E	non-synonymous	strain-specific (Jp8756)	conserved transmembrane protein
NC_008611	91897	coding	1	92285	90312	-1	MUL_0094	-	129	C	G	C	C	G	S	S	S	T	non-synonymous	strain-specific (Jp8756)	conserved transmembrane protein
NC_008611	92075	coding	1	92285	90312	-1	MUL_0094	-	70	T	C	T	T	C	T	T	T	A	non-synonymous	strain-specific (Jp8756)	conserved transmembrane protein
NC_008611	92204	coding	1	92285	90312	-1	MUL_0094	-	27	T	G	T	T	G	S	S	S	R	non-synonymous	strain-specific (Jp8756)	conserved transmembrane protein
NC_008611	92235	coding	1	92285	90312	-1	MUL_0094	-	16	A	C	A	A	C					synonymous	strain-specific (Jp8756)	conserved transmembrane protein
NC_008611	92271	coding	1	92285	90312	-1	MUL_0094	-	4	G	A	G	G	A					synonymous	strain-specific (Jp8756)	conserved transmembrane protein
NC_008611	92358	inetrgenic					MUL_0094-MUL_0095			A	G	A	A	G					intergenic	strain-specific (Jp8756)
NC_008611	92931	coding	1	92416	93612	+1	MUL_0095	-	171	G	T	G	G	T					synonymous	strain-specific (Jp8756)	aminotransferase
NC_008611	93524	coding	1	92416	93612	+1	MUL_0095	-	369	T	C	T	T	C	V	V	V	A	non-synonymous	strain-specific (Jp8756)	aminotransferase
NC_008611	93547	coding	1	92416	93612	+1	MUL_0095	-	377	C	T	C	C	T					synonymous	strain-specific (Jp8756)	aminotransferase
NC_008611	94106	coding	1	94644	93652	-1	MUL_0096	-	179	G	C	G	G	C	S	S	S	C	non-synonymous	strain-specific (Jp8756)	oxidoreductase
NC_008611	94147	coding	1	94644	93652	-1	MUL_0096	-	165	G	T	G	G	T					synonymous	strain-specific (Jp8756)	oxidoreductase
NC_008611	94288	coding	1	94644	93652	-1	MUL_0096	-	118	C	T	C	C	T					synonymous	strain-specific (Jp8756)	oxidoreductase
NC_008611	94436	coding	1	94644	93652	-1	MUL_0096	-	69	G	A	G	G	A	T	T	T	I	non-synonymous	strain-specific (Jp8756)	oxidoreductase
NC_008611	94765	inetrgenic					MUL_0096-MUL_0098			C	T	C	C	T					intergenic	strain-specific (Jp8756)
NC_008611	94867	inetrgenic					MUL_0096-MUL_0098			A	C	A	A	C					intergenic	strain-specific (Jp8756)
NC_008611	94875	inetrgenic					MUL_0096-MUL_0098			C	G	C	C	G					intergenic	strain-specific (Jp8756)
NC_008611	94940	inetrgenic					MUL_0096-MUL_0098			A	G	A	A	G					intergenic	strain-specific (Jp8756)
NC_008611	94982	inetrgenic					MUL_0096-MUL_0098			A	T	A	A	T					intergenic	strain-specific (Jp8756)
NC_008611	95021	inetrgenic					MUL_0096-MUL_0098			T	C	T	T	C					intergenic	strain-specific (Jp8756)
NC_008611	95029	inetrgenic					MUL_0096-MUL_0098			T	A	T	T	A					intergenic	strain-specific (Jp8756)
NC_008611	95037	inetrgenic					MUL_0096-MUL_0098			T	A	T	T	A					intergenic	strain-specific (Jp8756)
NC_008611	95139	inetrgenic					MUL_0096-MUL_0098			G	C	G	G	C					intergenic	strain-specific (Jp8756)
NC_008611	95152	inetrgenic					MUL_0096-MUL_0098			G	C	G	G	C					intergenic	strain-specific (Jp8756)
NC_008611	95172	inetrgenic					MUL_0096-MUL_0098			G	A	G	G	A					intergenic	strain-specific (Jp8756)
NC_008611	95173	inetrgenic					MUL_0096-MUL_0098			T	C	T	T	C					intergenic	strain-specific (Jp8756)
NC_008611	95278	coding	1	95273	96187	+1	MUL_0098	-	1	C	T	C	C	T					synonymous	strain-specific (Jp8756)	PPE family protein
NC_008611	95324	coding	1	95273	96187	+1	MUL_0098	-	17	G	C	G	G	C	G	G	G	R	non-synonymous	strain-specific (Jp8756)	PPE family protein
NC_008611	95454	coding	1	95273	96187	+1	MUL_0098	-	60	G	C	G	G	C	W	W	W	S	non-synonymous	strain-specific (Jp8756)	PPE family protein
NC_008611	95569	coding	1	95273	96187	+1	MUL_0098	-	98	C	G	C	C	G					synonymous	strain-specific (Jp8756)	PPE family protein
NC_008611	95684	coding	1	95273	96187	+1	MUL_0098	-	137	A	T	A	A	T	T	T	T	S	non-synonymous	strain-specific (Jp8756)	PPE family protein
NC_008611	100116	inetrgenic					MUL_0101-MUL_0103			C	G	C	C	G					intergenic	strain-specific (Jp8756)
NC_008611	100163	inetrgenic					MUL_0101-MUL_0103			G	C	G	G	C					intergenic	strain-specific (Jp8756)
NC_008611	100344	inetrgenic					MUL_0101-MUL_0103			G	A	G	G	A					intergenic	strain-specific (Jp8756)
NC_008611	100902	inetrgenic					MUL_0101-MUL_0103			C	T	C	C	T					intergenic	strain-specific (Jp8756)
NC_008611	101107	inetrgenic					MUL_0101-MUL_0103			A	G	A	A	G					intergenic	strain-specific (Jp8756)
NC_008611	101242	inetrgenic					MUL_0101-MUL_0103			C	T	C	C	T					intergenic	strain-specific (Jp8756)
NC_008611	101278	inetrgenic					MUL_0101-MUL_0103			G	C	G	G	C					intergenic	strain-specific (Jp8756)
NC_008611	101324	inetrgenic					MUL_0101-MUL_0103			C	A	C	C	A					intergenic	strain-specific (Jp8756)
NC_008611	101515	coding	1	102528	101494	-1	MUL_0103	fba	337	G	A	G	G	A					synonymous	strain-specific (Jp8756)	fructose-bisphosphate aldolase, Fba
NC_008611	101563	coding	1	102528	101494	-1	MUL_0103	fba	321	A	G	A	A	G					synonymous	strain-specific (Jp8756)	fructose-bisphosphate aldolase, Fba
NC_008611	101617	coding	1	102528	101494	-1	MUL_0103	fba	303	T	C	T	T	C	E	E	E	A	non-synonymous	strain-specific (Jp8756)	fructose-bisphosphate aldolase, Fba
NC_008611	101618	coding	1	102528	101494	-1	MUL_0103	fba	303	T	G	T	T	G	E	E	E	A	non-synonymous	strain-specific (Jp8756)	fructose-bisphosphate aldolase, Fba
NC_008611	101656	coding	1	102528	101494	-1	MUL_0103	fba	290	T	C	T	T	C	I	I	I	M	non-synonymous	strain-specific (Jp8756)	fructose-bisphosphate aldolase, Fba
NC_008611	101668	coding	1	102528	101494	-1	MUL_0103	fba	286	G	A	G	G	A					synonymous	strain-specific (Jp8756)	fructose-bisphosphate aldolase, Fba
NC_008611	101804	coding	1	102528	101494	-1	MUL_0103	fba	241	G	T	G	G	T	A	A	A	D	non-synonymous	strain-specific (Jp8756)	fructose-bisphosphate aldolase, Fba
NC_008611	101888	coding	1	102528	101494	-1	MUL_0103	fba	213	G	A	G	G	A	A	A	A	V	non-synonymous	strain-specific (Jp8756)	fructose-bisphosphate aldolase, Fba
NC_008611	101961	coding	1	102528	101494	-1	MUL_0103	fba	189	T	C	T	T	C	T	T	T	A	non-synonymous	strain-specific (Jp8756)	fructose-bisphosphate aldolase, Fba
NC_008611	102050	coding	1	102528	101494	-1	MUL_0103	fba	159	A	G	A	A	G	I	I	I	T	non-synonymous	strain-specific (Jp8756)	fructose-bisphosphate aldolase, Fba
NC_008611	102189	coding	1	102528	101494	-1	MUL_0103	fba	113	C	T	C	C	T	A	A	A	T	non-synonymous	strain-specific (Jp8756)	fructose-bisphosphate aldolase, Fba
NC_008611	102202	coding	1	102528	101494	-1	MUL_0103	fba	108	T	C	T	T	C					synonymous	strain-specific (Jp8756)	fructose-bisphosphate aldolase, Fba
NC_008611	102529	inetrgenic					MUL_0103-MUL_0104			G	A	G	G	A					intergenic	strain-specific (Jp8756)
NC_008611	102611	inetrgenic					MUL_0103-MUL_0104			C	T	C	C	T					intergenic	strain-specific (Jp8756)
NC_008611	102623	inetrgenic					MUL_0103-MUL_0104			G	A	G	G	A					intergenic	strain-specific (Jp8756)
NC_008611	102758	coding	1	102629	103321	+1	MUL_0104	-	43	C	T	C	C	T	L	L	L	F	non-synonymous	strain-specific (Jp8756)	conserved transmembrane protein
NC_008611	103127	coding	1	102629	103321	+1	MUL_0104	-	166	G	C	G	G	C	A	A	A	P	non-synonymous	strain-specific (Jp8756)	conserved transmembrane protein
NC_008611	103445	coding	1	104449	103310	-1	MUL_0105	-	334	C	A	C	C	A	E	E	E	D	non-synonymous	strain-specific (Jp8756)	glycosyl hydrolase
NC_008611	104412	coding	1	104449	103310	-1	MUL_0105	-	12	G	C	G	G	C	S	S	S	W	non-synonymous	strain-specific (Jp8756)	glycosyl hydrolase
NC_008611	104442	coding	1	104449	103310	-1	MUL_0105	-	2	C	T	C	C	T	G	G	G	E	non-synonymous	strain-specific (Jp8756)	glycosyl hydrolase
NC_008611	104776	inetrgenic					MUL_0105-MUL_0109			A	G	A	A	G					intergenic	strain-specific (Jp8756)
NC_008611	104841	inetrgenic					MUL_0105-MUL_0109			T	C	T	T	C					intergenic	strain-specific (Jp8756)
NC_008611	104900	inetrgenic					MUL_0105-MUL_0109			T	C	T	T	C					intergenic	strain-specific (Jp8756)
NC_008611	104947	inetrgenic					MUL_0105-MUL_0109			C	G	C	C	G					intergenic	strain-specific (Jp8756)
NC_008611	104970	inetrgenic					MUL_0105-MUL_0109			C	T	C	C	T					intergenic	strain-specific (Jp8756)
NC_008611	105001	inetrgenic					MUL_0105-MUL_0109			C	G	C	C	G					intergenic	strain-specific (Jp8756)
NC_008611	105136	inetrgenic					MUL_0105-MUL_0109			A	G	A	A	G					intergenic	strain-specific (Jp8756)
NC_008611	105269	inetrgenic					MUL_0105-MUL_0109			C	T	C	C	T					intergenic	strain-specific (Jp8756)
NC_008611	105304	inetrgenic					MUL_0105-MUL_0109			C	G	C	C	G					intergenic	strain-specific (Jp8756)
NC_008611	105398	inetrgenic					MUL_0105-MUL_0109			T	C	T	T	C					intergenic	strain-specific (Jp8756)
NC_008611	105863	inetrgenic					MUL_0105-MUL_0109			G	A	G	G	A					intergenic	strain-specific (Jp8756)
NC_008611	106048	inetrgenic					MUL_0105-MUL_0109			T	C	T	T	C					intergenic	strain-specific (Jp8756)
NC_008611	106289	inetrgenic					MUL_0105-MUL_0109			C	T	C	C	T					intergenic	strain-specific (Jp8756)
NC_008611	106535	inetrgenic					MUL_0105-MUL_0109			A	T	A	A	T					intergenic	strain-specific (Jp8756)
NC_008611	106630	inetrgenic					MUL_0105-MUL_0109			G	A	G	G	A					intergenic	strain-specific (Jp8756)
NC_008611	106656	inetrgenic					MUL_0105-MUL_0109			G	A	G	G	A					intergenic	strain-specific (Jp8756)
NC_008611	106774	inetrgenic					MUL_0105-MUL_0109			C	T	C	C	T					intergenic	strain-specific (Jp8756)
NC_008611	106856	inetrgenic					MUL_0105-MUL_0109			G	A	G	G	A					intergenic	strain-specific (Jp8756)
NC_008611	106863	inetrgenic					MUL_0105-MUL_0109			G	T	G	G	T					intergenic	strain-specific (Jp8756)
NC_008611	106926	inetrgenic					MUL_0105-MUL_0109			G	A	G	G	A					intergenic	strain-specific (Jp8756)
NC_008611	107106	inetrgenic					MUL_0105-MUL_0109			G	A	G	G	A					intergenic	strain-specific (Jp8756)
NC_008611	107309	inetrgenic					MUL_0105-MUL_0109			T	G	T	T	G					intergenic	strain-specific (Jp8756)
NC_008611	107313	inetrgenic					MUL_0105-MUL_0109			A	C	A	A	C					intergenic	strain-specific (Jp8756)
NC_008611	107343	inetrgenic					MUL_0105-MUL_0109			A	G	A	A	G					intergenic	strain-specific (Jp8756)
NC_008611	107771	inetrgenic					MUL_0105-MUL_0109			T	C	T	T	C					intergenic	strain-specific (Jp8756)
NC_008611	107797	inetrgenic					MUL_0105-MUL_0109			C	T	C	C	T					intergenic	strain-specific (Jp8756)
NC_008611	107819	inetrgenic					MUL_0105-MUL_0109			A	G	A	A	G					intergenic	strain-specific (Jp8756)
NC_008611	107971	inetrgenic					MUL_0105-MUL_0109			T	C	T	T	C					intergenic	strain-specific (Jp8756)
NC_008611	108437	inetrgenic					MUL_0105-MUL_0109			T	C	T	T	C					intergenic	strain-specific (Jp8756)
NC_008611	108554	inetrgenic					MUL_0105-MUL_0109			G	A	G	G	A					intergenic	strain-specific (Jp8756)
NC_008611	108769	inetrgenic					MUL_0105-MUL_0109			C	T	C	C	T					intergenic	strain-specific (Jp8756)
NC_008611	108908	inetrgenic					MUL_0105-MUL_0109			G	C	G	G	C					intergenic	strain-specific (Jp8756)
NC_008611	108957	inetrgenic					MUL_0105-MUL_0109			A	G	A	A	G					intergenic	strain-specific (Jp8756)
NC_008611	109034	inetrgenic					MUL_0105-MUL_0109			C	T	C	C	T					intergenic	strain-specific (Jp8756)
NC_008611	109323	coding	1	109181	109954	+1	MUL_0109	eutC	47	G	C	G	G	C	G	G	G	A	non-synonymous	strain-specific (Jp8756)	ethanolamine ammonia-lyase light chain, EutC
NC_008611	109453	coding	1	109181	109954	+1	MUL_0109	eutC	90	G	T	G	G	T	E	E	E	D	non-synonymous	strain-specific (Jp8756)	ethanolamine ammonia-lyase light chain, EutC
NC_008611	109595	coding	1	109181	109954	+1	MUL_0109	eutC	138	C	G	C	C	G	H	H	H	D	non-synonymous	strain-specific (Jp8756)	ethanolamine ammonia-lyase light chain, EutC
NC_008611	109667	coding	1	109181	109954	+1	MUL_0109	eutC	162	G	A	G	G	A	A	A	A	T	non-synonymous	strain-specific (Jp8756)	ethanolamine ammonia-lyase light chain, EutC
NC_008611	109739	coding	1	109181	109954	+1	MUL_0109	eutC	186	G	A	G	G	A	V	V	V	I	non-synonymous	strain-specific (Jp8756)	ethanolamine ammonia-lyase light chain, EutC
NC_008611	109927	coding	1	109181	109954	+1	MUL_0109	eutC	248	C	G	C	C	G					synonymous	strain-specific (Jp8756)	ethanolamine ammonia-lyase light chain, EutC
NC_008611	109929	coding	1	109181	109954	+1	MUL_0109	eutC	249	T	C	T	T	C	V	V	V	A	non-synonymous	strain-specific (Jp8756)	ethanolamine ammonia-lyase light chain, EutC
NC_008611	110089	coding	1	111162	109957	-1	MUL_0110	-	357	C	T	C	C	T					synonymous	strain-specific (Jp8756)	protein containing vWA domain
NC_008611	110104	coding	1	111162	109957	-1	MUL_0110	-	352	G	C	G	G	C	C	C	C	W	non-synonymous	strain-specific (Jp8756)	protein containing vWA domain
NC_008611	110306	coding	1	111162	109957	-1	MUL_0110	-	285	T	C	T	T	C	D	D	D	G	non-synonymous	strain-specific (Jp8756)	protein containing vWA domain
NC_008611	110714	coding	1	111162	109957	-1	MUL_0110	-	149	G	A	G	G	A	A	A	A	V	non-synonymous	strain-specific (Jp8756)	protein containing vWA domain
NC_008611	111210	coding	1	111843	111169	-1	MUL_0111	-	211	C	G	C	C	G	A	A	A	P	non-synonymous	strain-specific (Jp8756)	membrane oxidoreductase
NC_008611	111340	coding	1	111843	111169	-1	MUL_0111	-	167	A	G	A	A	G					synonymous	strain-specific (Jp8756)	membrane oxidoreductase
NC_008611	111444	coding	1	111843	111169	-1	MUL_0111	-	133	T	G	T	T	G	I	I	I	L	non-synonymous	strain-specific (Jp8756)	membrane oxidoreductase
NC_008611	111777	coding	1	111843	111169	-1	MUL_0111	-	22	G	A	G	G	A					synonymous	strain-specific (Jp8756)	membrane oxidoreductase
NC_008611	111903	coding	1	112735	111857	-1	MUL_0112	-	277	G	T	G	G	T	A	A	A	D	non-synonymous	strain-specific (Jp8756)	membrane oxidoreductase
NC_008611	111996	coding	1	112735	111857	-1	MUL_0112	-	246	C	T	C	C	T	G	G	G	D	non-synonymous	strain-specific (Jp8756)	membrane oxidoreductase
NC_008611	112081	coding	1	112735	111857	-1	MUL_0112	-	218	C	A	C	C	A	A	A	A	S	non-synonymous	strain-specific (Jp8756)	membrane oxidoreductase
NC_008611	112183	coding	1	112735	111857	-1	MUL_0112	-	184	A	G	A	A	G	Y	Y	Y	H	non-synonymous	strain-specific (Jp8756)	membrane oxidoreductase
NC_008611	112520	coding	1	112735	111857	-1	MUL_0112	-	71	G	A	G	G	A					synonymous	strain-specific (Jp8756)	membrane oxidoreductase
NC_008611	112574	coding	1	112735	111857	-1	MUL_0112	-	53	A	G	A	A	G					synonymous	strain-specific (Jp8756)	membrane oxidoreductase
NC_008611	112598	coding	1	112735	111857	-1	MUL_0112	-	45	T	C	T	T	C					synonymous	strain-specific (Jp8756)	membrane oxidoreductase
NC_008611	112879	coding	1	113326	112736	-1	MUL_0113	-	149	T	G	T	T	G	T	T	T	P	non-synonymous	strain-specific (Jp8756)	hypothetical protein
NC_008611	113333	inetrgenic					MUL_0113-MUL_0114			T	C	T	T	C					intergenic	strain-specific (Jp8756)
NC_008611	113707	coding	1	114212	113433	-1	MUL_0114	-	168	T	G	T	T	G	N	N	N	T	non-synonymous	strain-specific (Jp8756)	hypothetical protein
NC_008611	113746	coding	1	114212	113433	-1	MUL_0114	-	155	G	A	G	G	A	A	A	A	V	non-synonymous	strain-specific (Jp8756)	hypothetical protein
NC_008611	114015	coding	1	114212	113433	-1	MUL_0114	-	65	T	C	T	T	C					synonymous	strain-specific (Jp8756)	hypothetical protein
NC_008611	114216	coding	1	116606	114216	-1	MUL_0115	coxL	796	C	T	C	C	T					synonymous	strain-specific (Jp8756)	carbon monoxyde dehydrogenase (large chain), CoxL
NC_008611	114634	coding	1	116606	114216	-1	MUL_0115	coxL	657	G	A	G	G	A	T	T	T	I	non-synonymous	strain-specific (Jp8756)	carbon monoxyde dehydrogenase (large chain), CoxL
NC_008611	114994	coding	1	116606	114216	-1	MUL_0115	coxL	537	G	A	G	G	A	A	A	A	V	non-synonymous	strain-specific (Jp8756)	carbon monoxyde dehydrogenase (large chain), CoxL
NC_008611	115013	coding	1	116606	114216	-1	MUL_0115	coxL	531	T	G	T	T	G	T	T	T	P	non-synonymous	strain-specific (Jp8756)	carbon monoxyde dehydrogenase (large chain), CoxL
NC_008611	115270	coding	1	116606	114216	-1	MUL_0115	coxL	445	C	T	C	C	T	G	G	G	Y	non-synonymous	strain-specific (Jp8756)	carbon monoxyde dehydrogenase (large chain), CoxL
NC_008611	115271	coding	1	116606	114216	-1	MUL_0115	coxL	445	C	A	C	C	A	G	G	G	Y	non-synonymous	strain-specific (Jp8756)	carbon monoxyde dehydrogenase (large chain), CoxL
NC_008611	115388	coding	1	116606	114216	-1	MUL_0115	coxL	406	A	C	A	A	C	L	L	L	V	non-synonymous	strain-specific (Jp8756)	carbon monoxyde dehydrogenase (large chain), CoxL
NC_008611	115399	coding	1	116606	114216	-1	MUL_0115	coxL	402	C	T	C	C	T	G	G	G	D	non-synonymous	strain-specific (Jp8756)	carbon monoxyde dehydrogenase (large chain), CoxL
NC_008611	115465	coding	1	116606	114216	-1	MUL_0115	coxL	380	C	T	C	C	T	R	R	R	H	non-synonymous	strain-specific (Jp8756)	carbon monoxyde dehydrogenase (large chain), CoxL
NC_008611	115614	coding	1	116606	114216	-1	MUL_0115	coxL	330	A	G	A	A	G					synonymous	strain-specific (Jp8756)	carbon monoxyde dehydrogenase (large chain), CoxL
NC_008611	115674	coding	1	116606	114216	-1	MUL_0115	coxL	310	G	A	G	G	A					synonymous	strain-specific (Jp8756)	carbon monoxyde dehydrogenase (large chain), CoxL
NC_008611	115742	coding	1	116606	114216	-1	MUL_0115	coxL	288	C	A	C	C	A	E	E	E	*	non-synonymous	strain-specific (Jp8756)	carbon monoxyde dehydrogenase (large chain), CoxL
NC_008611	115771	coding	1	116606	114216	-1	MUL_0115	coxL	278	G	A	G	G	A	S	S	S	L	non-synonymous	strain-specific (Jp8756)	carbon monoxyde dehydrogenase (large chain), CoxL
NC_008611	116010	coding	1	116606	114216	-1	MUL_0115	coxL	198	G	A	G	G	A					synonymous	strain-specific (Jp8756)	carbon monoxyde dehydrogenase (large chain), CoxL
NC_008611	116140	coding	1	116606	114216	-1	MUL_0115	coxL	155	G	A	G	G	A	A	A	A	V	non-synonymous	strain-specific (Jp8756)	carbon monoxyde dehydrogenase (large chain), CoxL
NC_008611	116254	coding	1	116606	114216	-1	MUL_0115	coxL	117	A	G	A	A	G	V	V	V	A	non-synonymous	strain-specific (Jp8756)	carbon monoxyde dehydrogenase (large chain), CoxL
NC_008611	116275	coding	1	116606	114216	-1	MUL_0115	coxL	110	T	C	T	T	C	H	H	H	R	non-synonymous	strain-specific (Jp8756)	carbon monoxyde dehydrogenase (large chain), CoxL
NC_008611	116343	coding	1	116606	114216	-1	MUL_0115	coxL	87	T	C	T	T	C					synonymous	strain-specific (Jp8756)	carbon monoxyde dehydrogenase (large chain), CoxL
NC_008611	116445	coding	1	116606	114216	-1	MUL_0115	coxL	53	A	C	A	A	C	F	F	F	L	non-synonymous	strain-specific (Jp8756)	carbon monoxyde dehydrogenase (large chain), CoxL
NC_008611	116559	coding	1	116606	114216	-1	MUL_0115	coxL	15	T	C	T	T	C					synonymous	strain-specific (Jp8756)	carbon monoxyde dehydrogenase (large chain), CoxL
NC_008611	116675	coding	1	117082	116603	-1	MUL_0116	coxS	135	G	A	G	G	A					synonymous	strain-specific (Jp8756)	carbon monoxyde dehydrogenase (small chain), CoxS
NC_008611	116797	coding	1	117082	116603	-1	MUL_0116	coxS	95	C	A	C	C	A	G	G	G	*	non-synonymous	strain-specific (Jp8756)	carbon monoxyde dehydrogenase (small chain), CoxS
NC_008611	116847	coding	1	117082	116603	-1	MUL_0116	coxS	78	A	G	A	A	G	V	V	V	A	non-synonymous	strain-specific (Jp8756)	carbon monoxyde dehydrogenase (small chain), CoxS
NC_008611	116892	coding	1	117082	116603	-1	MUL_0116	coxS	63	A	G	A	A	G	V	V	V	A	non-synonymous	strain-specific (Jp8756)	carbon monoxyde dehydrogenase (small chain), CoxS
NC_008611	116898	coding	1	117082	116603	-1	MUL_0116	coxS	61	G	A	G	G	A	P	P	P	L	non-synonymous	strain-specific (Jp8756)	carbon monoxyde dehydrogenase (small chain), CoxS
NC_008611	117221	inetrgenic					MUL_0116-MUL_0119			G	C	G	G	C					intergenic	strain-specific (Jp8756)
NC_008611	117603	inetrgenic					MUL_0116-MUL_0119			A	T	A	A	T					intergenic	strain-specific (Jp8756)
NC_008611	117852	inetrgenic					MUL_0116-MUL_0119			G	A	G	G	A					intergenic	strain-specific (Jp8756)
NC_008611	117895	inetrgenic					MUL_0116-MUL_0119			T	C	T	T	C					intergenic	strain-specific (Jp8756)
NC_008611	117989	inetrgenic					MUL_0116-MUL_0119			G	A	G	G	A					intergenic	strain-specific (Jp8756)
NC_008611	118220	inetrgenic					MUL_0116-MUL_0119			T	C	T	T	C					intergenic	strain-specific (Jp8756)
NC_008611	118386	inetrgenic					MUL_0116-MUL_0119			T	C	T	T	C					intergenic	strain-specific (Jp8756)
NC_008611	118519	inetrgenic					MUL_0116-MUL_0119			G	A	G	G	A					intergenic	strain-specific (Jp8756)
NC_008611	118617	inetrgenic					MUL_0116-MUL_0119			T	C	T	T	C					intergenic	strain-specific (Jp8756)
NC_008611	118621	inetrgenic					MUL_0116-MUL_0119			A	G	A	A	G					intergenic	strain-specific (Jp8756)
NC_008611	118655	inetrgenic					MUL_0116-MUL_0119			A	G	A	A	G					intergenic	strain-specific (Jp8756)
NC_008611	118799	inetrgenic					MUL_0116-MUL_0119			C	G	C	C	G					intergenic	strain-specific (Jp8756)
NC_008611	119106	inetrgenic					MUL_0116-MUL_0119			G	T	G	G	T					intergenic	strain-specific (Jp8756)
NC_008611	119150	inetrgenic					MUL_0116-MUL_0119			A	G	A	A	G					intergenic	strain-specific (Jp8756)
NC_008611	119295	coding	1	119275	120207	+1	MUL_0119	-	6	T	G	T	T	G					synonymous	strain-specific (Jp8756)	transcriptional regulatory protein (probably LysR-family)
NC_008611	119440	coding	1	119275	120207	+1	MUL_0119	-	55	G	C	G	G	C	G	G	G	R	non-synonymous	strain-specific (Jp8756)	transcriptional regulatory protein (probably LysR-family)
NC_008611	119551	coding	1	119275	120207	+1	MUL_0119	-	92	G	A	G	G	A	A	A	A	T	non-synonymous	strain-specific (Jp8756)	transcriptional regulatory protein (probably LysR-family)
NC_008611	119650	coding	1	119275	120207	+1	MUL_0119	-	125	G	T	G	G	T	A	A	A	S	non-synonymous	strain-specific (Jp8756)	transcriptional regulatory protein (probably LysR-family)
NC_008611	119667	coding	1	119275	120207	+1	MUL_0119	-	130	C	T	C	C	T					synonymous	strain-specific (Jp8756)	transcriptional regulatory protein (probably LysR-family)
NC_008611	120184	coding	1	119275	120207	+1	MUL_0119	-	303	A	G	A	A	G	M	M	M	V	non-synonymous	strain-specific (Jp8756)	transcriptional regulatory protein (probably LysR-family)
NC_008611	120376	coding	1	120225	120440	+1	MUL_0120	secE2	50	T	G	T	T	G	V	V	V	G	non-synonymous	strain-specific (Jp8756)	protein transport protein SecE2
NC_008611	120458	inetrgenic					MUL_0120-MUL_0121			T	C	T	T	C					intergenic	strain-specific (Jp8756)
NC_008611	120709	coding	1	121205	120549	-1	MUL_0121	-	165	C	T	C	C	T	R	R	R	Q	non-synonymous	strain-specific (Jp8756)	RNA methyltransferase
NC_008611	120742	coding	1	121205	120549	-1	MUL_0121	-	154	G	A	G	G	A	T	T	T	M	non-synonymous	strain-specific (Jp8756)	RNA methyltransferase
NC_008611	121304	coding	1	122083	121190	-1	MUL_0122	-	259	T	C	T	T	C	I	I	I	M	non-synonymous	strain-specific (Jp8756)	hypothetical protein
NC_008611	121352	coding	1	122083	121190	-1	MUL_0122	-	243	G	A	G	G	A					synonymous	strain-specific (Jp8756)	hypothetical protein
NC_008611	121443	coding	1	122083	121190	-1	MUL_0122	-	213	A	G	A	A	G	V	V	V	A	non-synonymous	strain-specific (Jp8756)	hypothetical protein
NC_008611	121787	coding	1	122083	121190	-1	MUL_0122	-	98	A	G	A	A	G					synonymous	strain-specific (Jp8756)	hypothetical protein
NC_008611	122020	coding	1	122083	121190	-1	MUL_0122	-	21	A	G	A	A	G	S	S	S	P	non-synonymous	strain-specific (Jp8756)	hypothetical protein
NC_008611	122158	coding	1	122634	122095	-1	MUL_0123	pyrE	158	G	C	G	G	C					synonymous	strain-specific (Jp8756)	orotate phosphoribosyltransferase PyrE
NC_008611	122196	coding	1	122634	122095	-1	MUL_0123	pyrE	146	T	C	T	T	C	T	T	T	A	non-synonymous	strain-specific (Jp8756)	orotate phosphoribosyltransferase PyrE
NC_008611	122731	coding	1	123394	122621	-1	MUL_0124	-	221	C	T	C	C	T	G	G	G	S	non-synonymous	strain-specific (Jp8756)	ketoacyl reductase
NC_008611	123014	coding	1	123394	122621	-1	MUL_0124	-	126	G	A	G	G	A					synonymous	strain-specific (Jp8756)	ketoacyl reductase
NC_008611	123267	coding	1	123394	122621	-1	MUL_0124	-	42	G	A	G	G	A	S	S	S	L	non-synonymous	strain-specific (Jp8756)	ketoacyl reductase
NC_008611	123531	coding	1	124293	123439	-1	MUL_0125	-	254	G	A	G	G	A	P	P	P	S	non-synonymous	strain-specific (Jp8756)	conserved secreted protein
NC_008611	123547	coding	1	124293	123439	-1	MUL_0125	-	248	A	C	A	A	C					synonymous	strain-specific (Jp8756)	conserved secreted protein
NC_008611	123658	coding	1	124293	123439	-1	MUL_0125	-	211	T	C	T	T	C					synonymous	strain-specific (Jp8756)	conserved secreted protein
NC_008611	124120	coding	1	124293	123439	-1	MUL_0125	-	57	T	G	T	T	G					synonymous	strain-specific (Jp8756)	conserved secreted protein
NC_008611	124317	inetrgenic					MUL_0125-MUL_0126			G	A	G	G	A					intergenic	strain-specific (Jp8756)
NC_008611	124415	inetrgenic					MUL_0125-MUL_0126			T	C	T	T	C					intergenic	strain-specific (Jp8756)
NC_008611	124604	inetrgenic					MUL_0125-MUL_0126			T	C	T	T	C					intergenic	strain-specific (Jp8756)
NC_008611	124656	coding	1	124651	125481	+1	MUL_0126	echA8_1	1	T	C	T	T	C					synonymous	strain-specific (Jp8756)	enoyl-CoA hydratase, EchA8_1
NC_008611	124737	coding	1	124651	125481	+1	MUL_0126	echA8_1	28	G	A	G	G	A					synonymous	strain-specific (Jp8756)	enoyl-CoA hydratase, EchA8_1
NC_008611	124955	coding	1	124651	125481	+1	MUL_0126	echA8_1	101	G	C	G	G	C	G	G	G	A	non-synonymous	strain-specific (Jp8756)	enoyl-CoA hydratase, EchA8_1
NC_008611	124991	coding	1	124651	125481	+1	MUL_0126	echA8_1	113	G	A	G	G	A	G	G	G	D	non-synonymous	strain-specific (Jp8756)	enoyl-CoA hydratase, EchA8_1
NC_008611	125277	coding	1	124651	125481	+1	MUL_0126	echA8_1	208	G	C	G	G	C	E	E	E	D	non-synonymous	strain-specific (Jp8756)	enoyl-CoA hydratase, EchA8_1
NC_008611	125486	coding	1	128024	125478	-1	MUL_0127	clpB	846	A	G	A	A	G	F	F	F	L	non-synonymous	strain-specific (Jp8756)	endopeptidase ATP binding protein (chain B) ClpB
NC_008611	126002	coding	1	128024	125478	-1	MUL_0127	clpB	674	C	T	C	C	T	V	V	V	M	non-synonymous	strain-specific (Jp8756)	endopeptidase ATP binding protein (chain B) ClpB
NC_008611	126045	coding	1	128024	125478	-1	MUL_0127	clpB	659	G	C	G	G	C	H	H	H	Q	non-synonymous	strain-specific (Jp8756)	endopeptidase ATP binding protein (chain B) ClpB
NC_008611	126446	coding	1	128024	125478	-1	MUL_0127	clpB	526	C	T	C	C	T	V	V	V	M	non-synonymous	strain-specific (Jp8756)	endopeptidase ATP binding protein (chain B) ClpB
NC_008611	126753	coding	1	128024	125478	-1	MUL_0127	clpB	423	T	C	T	T	C					synonymous	strain-specific (Jp8756)	endopeptidase ATP binding protein (chain B) ClpB
NC_008611	127479	coding	1	128024	125478	-1	MUL_0127	clpB	181	T	C	T	T	C					synonymous	strain-specific (Jp8756)	endopeptidase ATP binding protein (chain B) ClpB
NC_008611	128048	inetrgenic					MUL_0127-MUL_0128			C	T	C	C	T					intergenic	strain-specific (Jp8756)
NC_008611	128096	inetrgenic					MUL_0127-MUL_0128			A	G	A	A	G					intergenic	strain-specific (Jp8756)
NC_008611	128887	coding	1	128351	129532	+1	MUL_0128	-	178	T	C	T	T	C					synonymous	strain-specific (Jp8756)	monooxygenase
NC_008611	129259	coding	1	128351	129532	+1	MUL_0128	-	302	T	G	T	T	G	H	H	H	Q	non-synonymous	strain-specific (Jp8756)	monooxygenase
NC_008611	129292	coding	1	128351	129532	+1	MUL_0128	-	313	G	T	G	G	T					synonymous	strain-specific (Jp8756)	monooxygenase
NC_008611	129667	coding	1	129607	130497	+1	MUL_0129	-	20	G	A	G	G	A	A	A	A	T	non-synonymous	strain-specific (Jp8756)	hypothetical protein
NC_008611	129875	coding	1	129607	130497	+1	MUL_0129	-	89	G	C	G	G	C	G	G	G	A	non-synonymous	strain-specific (Jp8756)	hypothetical protein
NC_008611	129933	coding	1	129607	130497	+1	MUL_0129	-	108	A	G	A	A	G					synonymous	strain-specific (Jp8756)	hypothetical protein
NC_008611	130010	coding	1	129607	130497	+1	MUL_0129	-	134	T	C	T	T	C	V	V	V	A	non-synonymous	strain-specific (Jp8756)	hypothetical protein
NC_008611	130172	coding	1	129607	130497	+1	MUL_0129	-	188	G	A	G	G	A	R	R	R	Q	non-synonymous	strain-specific (Jp8756)	hypothetical protein
NC_008611	130180	coding	1	129607	130497	+1	MUL_0129	-	191	C	T	C	C	T	R	R	R	C	non-synonymous	strain-specific (Jp8756)	hypothetical protein
NC_008611	130332	coding	1	129607	130497	+1	MUL_0129	-	241	G	C	G	G	C					synonymous	strain-specific (Jp8756)	hypothetical protein
NC_008611	132065	inetrgenic					MUL_0130-MUL_0131			C	G	C	C	G					intergenic	strain-specific (Jp8756)
NC_008611	132136	inetrgenic					MUL_0130-MUL_0131			G	A	G	G	A					intergenic	strain-specific (Jp8756)
NC_008611	133751	inetrgenic					MUL_0131-MUL_0132			A	G	A	A	G					intergenic	strain-specific (Jp8756)
NC_008611	133950	coding	1	134947	133754	-1	MUL_0132	-	332	T	G	T	T	G	D	D	D	A	non-synonymous	strain-specific (Jp8756)	transposase for IS2404
NC_008611	135417	coding	1	135369	135608	+1	MUL_0133	-	16	G	C	G	G	C	A	A	A	L	non-synonymous	strain-specific (Jp8756)	hypothetical protein
NC_008611	135418	coding	1	135369	135608	+1	MUL_0133	-	16	C	T	C	C	T	A	A	A	L	non-synonymous	strain-specific (Jp8756)	hypothetical protein
NC_008611	135631	inetrgenic					MUL_0133-MUL_0135			G	C	G	G	C					intergenic	strain-specific (Jp8756)
NC_008611	135740	inetrgenic					MUL_0133-MUL_0135			T	C	T	T	C					intergenic	strain-specific (Jp8756)
NC_008611	135834	inetrgenic					MUL_0133-MUL_0135			A	C	A	A	C					intergenic	strain-specific (Jp8756)
NC_008611	135879	inetrgenic					MUL_0133-MUL_0135			A	G	A	A	G					intergenic	strain-specific (Jp8756)
NC_008611	136054	inetrgenic					MUL_0133-MUL_0135			C	T	C	C	T					intergenic	strain-specific (Jp8756)
NC_008611	136182	inetrgenic					MUL_0133-MUL_0135			T	C	T	T	C					intergenic	strain-specific (Jp8756)
NC_008611	136196	inetrgenic					MUL_0133-MUL_0135			C	T	C	C	T					intergenic	strain-specific (Jp8756)
NC_008611	136309	inetrgenic					MUL_0133-MUL_0135			G	A	G	G	A					intergenic	strain-specific (Jp8756)
NC_008611	136310	inetrgenic					MUL_0133-MUL_0135			G	A	G	G	A					intergenic	strain-specific (Jp8756)
NC_008611	136453	inetrgenic					MUL_0133-MUL_0135			G	A	G	G	A					intergenic	strain-specific (Jp8756)
NC_008611	136563	inetrgenic					MUL_0133-MUL_0135			G	A	G	G	A					intergenic	strain-specific (Jp8756)
NC_008611	136685	inetrgenic					MUL_0133-MUL_0135			T	C	T	T	C					intergenic	strain-specific (Jp8756)
NC_008611	136708	inetrgenic					MUL_0133-MUL_0135			T	G	T	T	G					intergenic	strain-specific (Jp8756)
NC_008611	136720	inetrgenic					MUL_0133-MUL_0135			A	C	A	A	C					intergenic	strain-specific (Jp8756)
NC_008611	136939	inetrgenic					MUL_0133-MUL_0135			C	T	C	C	T					intergenic	strain-specific (Jp8756)
NC_008611	137030	inetrgenic					MUL_0133-MUL_0135			A	G	A	A	G					intergenic	strain-specific (Jp8756)
NC_008611	137177	inetrgenic					MUL_0133-MUL_0135			G	A	G	G	A					intergenic	strain-specific (Jp8756)
NC_008611	137262	inetrgenic					MUL_0133-MUL_0135			G	C	G	G	C					intergenic	strain-specific (Jp8756)
NC_008611	137283	inetrgenic					MUL_0133-MUL_0135			G	A	G	G	A					intergenic	strain-specific (Jp8756)
NC_008611	137464	inetrgenic					MUL_0133-MUL_0135			C	T	C	C	T					intergenic	strain-specific (Jp8756)
NC_008611	137474	inetrgenic					MUL_0133-MUL_0135			T	C	T	T	C					intergenic	strain-specific (Jp8756)
NC_008611	137848	inetrgenic					MUL_0133-MUL_0135			T	C	T	T	C					intergenic	strain-specific (Jp8756)
NC_008611	137968	inetrgenic					MUL_0133-MUL_0135			G	C	G	G	C					intergenic	strain-specific (Jp8756)
NC_008611	138115	coding	1	138020	139048	+1	MUL_0135	-	31	G	T	G	G	T					synonymous	strain-specific (Jp8756)	transcriptional regulatory protein (probably TetR-family)
NC_008611	138393	coding	1	138020	139048	+1	MUL_0135	-	124	A	T	A	A	T	D	D	D	V	non-synonymous	strain-specific (Jp8756)	transcriptional regulatory protein (probably TetR-family)
NC_008611	138514	coding	1	138020	139048	+1	MUL_0135	-	164	C	G	C	C	G	F	F	F	L	non-synonymous	strain-specific (Jp8756)	transcriptional regulatory protein (probably TetR-family)
NC_008611	138654	coding	1	138020	139048	+1	MUL_0135	-	211	C	T	C	C	T	P	P	P	L	non-synonymous	strain-specific (Jp8756)	transcriptional regulatory protein (probably TetR-family)
NC_008611	138719	coding	1	138020	139048	+1	MUL_0135	-	233	A	G	A	A	G	T	T	T	A	non-synonymous	strain-specific (Jp8756)	transcriptional regulatory protein (probably TetR-family)
NC_008611	138800	coding	1	138020	139048	+1	MUL_0135	-	260	G	A	G	G	A	V	V	V	I	non-synonymous	strain-specific (Jp8756)	transcriptional regulatory protein (probably TetR-family)
NC_008611	138806	coding	1	138020	139048	+1	MUL_0135	-	262	G	A	G	G	A	D	D	D	N	non-synonymous	strain-specific (Jp8756)	transcriptional regulatory protein (probably TetR-family)
NC_008611	138933	coding	1	138020	139048	+1	MUL_0135	-	304	G	T	G	G	T	R	R	R	L	non-synonymous	strain-specific (Jp8756)	transcriptional regulatory protein (probably TetR-family)
NC_008611	139047	coding	1	138020	139048	+1	MUL_0135	-	342	A	C	A	A	C	*	*	*	S	non-synonymous	strain-specific (Jp8756)	transcriptional regulatory protein (probably TetR-family)
NC_008611	139303	inetrgenic					MUL_0135-MUL_0136			T	C	T	T	C					intergenic	strain-specific (Jp8756)
NC_008611	139326	inetrgenic					MUL_0135-MUL_0136			C	A	C	C	A					intergenic	strain-specific (Jp8756)
NC_008611	139333	inetrgenic					MUL_0135-MUL_0136			G	T	G	G	T					intergenic	strain-specific (Jp8756)
NC_008611	139381	inetrgenic					MUL_0135-MUL_0136			T	C	T	T	C					intergenic	strain-specific (Jp8756)
NC_008611	139386	inetrgenic					MUL_0135-MUL_0136			G	C	G	G	C					intergenic	strain-specific (Jp8756)
NC_008611	140265	coding	1	140258	140908	+1	MUL_0137	-	2	C	G	C	C	G	P	P	P	R	non-synonymous	strain-specific (Jp8756)	hypothetical protein
NC_008611	140538	coding	1	140258	140908	+1	MUL_0137	-	93	C	T	C	C	T	T	T	T	I	non-synonymous	strain-specific (Jp8756)	hypothetical protein
NC_008611	140588	coding	1	140258	140908	+1	MUL_0137	-	110	A	G	A	A	G	I	I	I	V	non-synonymous	strain-specific (Jp8756)	hypothetical protein
NC_008611	141132	inetrgenic					MUL_0137-MUL_0138			A	G	A	A	G					intergenic	strain-specific (Jp8756)
NC_008611	141218	inetrgenic					MUL_0137-MUL_0138			T	A	T	T	A					intergenic	strain-specific (Jp8756)
NC_008611	141329	coding	1	141241	143616	+1	MUL_0138	metE	29	T	C	T	T	C	I	I	I	T	non-synonymous	strain-specific (Jp8756)	5-methyltetrahydropteroyltriglutamate-- homocysteine methyltransferase MetE
NC_008611	141794	coding	1	141241	143616	+1	MUL_0138	metE	184	G	C	G	G	C	R	R	R	P	non-synonymous	strain-specific (Jp8756)	5-methyltetrahydropteroyltriglutamate-- homocysteine methyltransferase MetE
NC_008611	141809	coding	1	141241	143616	+1	MUL_0138	metE	189	T	C	T	T	C	V	V	V	A	non-synonymous	strain-specific (Jp8756)	5-methyltetrahydropteroyltriglutamate-- homocysteine methyltransferase MetE
NC_008611	141873	coding	1	141241	143616	+1	MUL_0138	metE	210	G	A	G	G	A					synonymous	strain-specific (Jp8756)	5-methyltetrahydropteroyltriglutamate-- homocysteine methyltransferase MetE
NC_008611	141981	coding	1	141241	143616	+1	MUL_0138	metE	246	T	C	T	T	C					synonymous	strain-specific (Jp8756)	5-methyltetrahydropteroyltriglutamate-- homocysteine methyltransferase MetE
NC_008611	142173	coding	1	141241	143616	+1	MUL_0138	metE	310	G	A	G	G	A					synonymous	strain-specific (Jp8756)	5-methyltetrahydropteroyltriglutamate-- homocysteine methyltransferase MetE
NC_008611	143301	coding	1	141241	143616	+1	MUL_0138	metE	686	A	G	A	A	G					synonymous	strain-specific (Jp8756)	5-methyltetrahydropteroyltriglutamate-- homocysteine methyltransferase MetE
NC_008611	143605	coding	1	141241	143616	+1	MUL_0138	metE	788	A	C	A	A	C	T	T	T	P	non-synonymous	strain-specific (Jp8756)	5-methyltetrahydropteroyltriglutamate-- homocysteine methyltransferase MetE
NC_008611	143675	inetrgenic					MUL_0138-MUL_0139			A	C	A	A	C					intergenic	strain-specific (Jp8756)
NC_008611	143947	coding	1	145415	143694	-1	MUL_0139	-	489	A	G	A	A	G	V	V	V	A	non-synonymous	strain-specific (Jp8756)	hypothetical protein
NC_008611	144085	coding	1	145415	143694	-1	MUL_0139	-	443	G	A	G	G	A	P	P	P	L	non-synonymous	strain-specific (Jp8756)	hypothetical protein
NC_008611	144267	coding	1	145415	143694	-1	MUL_0139	-	382	A	G	A	A	G					synonymous	strain-specific (Jp8756)	hypothetical protein
NC_008611	144407	coding	1	145415	143694	-1	MUL_0139	-	336	G	C	G	G	C	L	L	L	V	non-synonymous	strain-specific (Jp8756)	hypothetical protein
NC_008611	144492	coding	1	145415	143694	-1	MUL_0139	-	307	A	G	A	A	G					synonymous	strain-specific (Jp8756)	hypothetical protein
NC_008611	144577	coding	1	145415	143694	-1	MUL_0139	-	279	A	G	A	A	G	L	L	L	P	non-synonymous	strain-specific (Jp8756)	hypothetical protein
NC_008611	145317	coding	1	145415	143694	-1	MUL_0139	-	32	C	G	C	C	G					synonymous	strain-specific (Jp8756)	hypothetical protein
NC_008611	145342	coding	1	145415	143694	-1	MUL_0139	-	24	A	G	A	A	G	I	I	I	T	non-synonymous	strain-specific (Jp8756)	hypothetical protein
NC_008611	145520	coding	1	145996	145487	-1	MUL_0140	-	158	A	G	A	A	G					synonymous	strain-specific (Jp8756)	hypothetical protein
NC_008611	145574	coding	1	145996	145487	-1	MUL_0140	-	140	A	C	A	A	C					synonymous	strain-specific (Jp8756)	hypothetical protein
NC_008611	145673	coding	1	145996	145487	-1	MUL_0140	-	107	T	C	T	T	C					synonymous	strain-specific (Jp8756)	hypothetical protein
NC_008611	145846	coding	1	145996	145487	-1	MUL_0140	-	50	G	A	G	G	A	H	H	H	Y	non-synonymous	strain-specific (Jp8756)	hypothetical protein
NC_008611	146229	coding	1	146094	147734	+1	MUL_0141	ppdK	45	G	T	G	G	T	G	G	G	C	non-synonymous	strain-specific (Jp8756)	pyruvate, phosphate dikinase PpdK
NC_008611	146366	coding	1	146094	147734	+1	MUL_0141	ppdK	90	A	G	A	A	G					synonymous	strain-specific (Jp8756)	pyruvate, phosphate dikinase PpdK
NC_008611	146569	coding	1	146094	147734	+1	MUL_0141	ppdK	158	T	C	T	T	C	M	M	M	T	non-synonymous	strain-specific (Jp8756)	pyruvate, phosphate dikinase PpdK
NC_008611	146594	coding	1	146094	147734	+1	MUL_0141	ppdK	166	T	C	T	T	C					synonymous	strain-specific (Jp8756)	pyruvate, phosphate dikinase PpdK
NC_008611	147097	coding	1	146094	147734	+1	MUL_0141	ppdK	334	G	C	G	G	C	G	G	G	A	non-synonymous	strain-specific (Jp8756)	pyruvate, phosphate dikinase PpdK
NC_008611	147158	coding	1	146094	147734	+1	MUL_0141	ppdK	354	C	G	C	C	G	H	H	H	Q	non-synonymous	strain-specific (Jp8756)	pyruvate, phosphate dikinase PpdK
NC_008611	147164	coding	1	146094	147734	+1	MUL_0141	ppdK	356	C	A	C	C	A	D	D	D	E	non-synonymous	strain-specific (Jp8756)	pyruvate, phosphate dikinase PpdK
NC_008611	147641	coding	1	146094	147734	+1	MUL_0141	ppdK	515	A	G	A	A	G					synonymous	strain-specific (Jp8756)	pyruvate, phosphate dikinase PpdK
NC_008611	147744	coding	1	147731	148336	+1	MUL_0142	-	4	C	T	C	C	T	A	A	A	V	non-synonymous	strain-specific (Jp8756)	hypothetical protein
NC_008611	147988	coding	1	147731	148336	+1	MUL_0142	-	85	T	C	T	T	C					synonymous	strain-specific (Jp8756)	hypothetical protein
NC_008611	148232	coding	1	147731	148336	+1	MUL_0142	-	167	C	T	C	C	T	L	L	L	F	non-synonymous	strain-specific (Jp8756)	hypothetical protein
NC_008611	148323	coding	1	147731	148336	+1	MUL_0142	-	197	A	G	A	A	G	D	D	D	G	non-synonymous	strain-specific (Jp8756)	hypothetical protein
NC_008611	148615	inetrgenic					MUL_0142-MUL_0144			A	G	A	A	G					intergenic	strain-specific (Jp8756)
NC_008611	148726	inetrgenic					MUL_0142-MUL_0144			A	C	A	A	C					intergenic	strain-specific (Jp8756)
NC_008611	148844	inetrgenic					MUL_0142-MUL_0144			G	A	G	G	A					intergenic	strain-specific (Jp8756)
NC_008611	148914	inetrgenic					MUL_0142-MUL_0144			T	G	T	T	G					intergenic	strain-specific (Jp8756)
NC_008611	148923	inetrgenic					MUL_0142-MUL_0144			C	T	C	C	T					intergenic	strain-specific (Jp8756)
NC_008611	149334	inetrgenic					MUL_0142-MUL_0144			G	A	G	G	A					intergenic	strain-specific (Jp8756)
NC_008611	149666	coding	1	150515	149589	-1	MUL_0144	ephC	283	C	G	C	C	G	A	A	A	P	non-synonymous	strain-specific (Jp8756)	epoxide hydrolase EphC
NC_008611	149980	coding	1	150515	149589	-1	MUL_0144	ephC	178	C	G	C	C	G	W	W	W	S	non-synonymous	strain-specific (Jp8756)	epoxide hydrolase EphC
NC_008611	150141	coding	1	150515	149589	-1	MUL_0144	ephC	124	G	T	G	G	T	S	S	S	R	non-synonymous	strain-specific (Jp8756)	epoxide hydrolase EphC
NC_008611	150377	coding	1	150515	149589	-1	MUL_0144	ephC	46	C	A	C	C	A	D	D	D	Y	non-synonymous	strain-specific (Jp8756)	epoxide hydrolase EphC
NC_008611	150524	inetrgenic					MUL_0144-MUL_0145			G	C	G	G	C					intergenic	strain-specific (Jp8756)
NC_008611	150768	inetrgenic					MUL_0144-MUL_0145			G	C	G	G	C					intergenic	strain-specific (Jp8756)
NC_008611	150824	inetrgenic					MUL_0144-MUL_0145			T	C	T	T	C					intergenic	strain-specific (Jp8756)
NC_008611	150905	inetrgenic					MUL_0144-MUL_0145			T	C	T	T	C					intergenic	strain-specific (Jp8756)
NC_008611	151149	coding	1	151048	151551	+1	MUL_0145	-	33	T	C	T	T	C					synonymous	strain-specific (Jp8756)	transcriptional regulatory protein (probably TetR-family)
NC_008611	151150	coding	1	151048	151551	+1	MUL_0145	-	34	G	C	G	G	C	A	A	A	P	non-synonymous	strain-specific (Jp8756)	transcriptional regulatory protein (probably TetR-family)
NC_008611	151541	coding	1	151048	151551	+1	MUL_0145	-	164	G	A	G	G	A	S	S	S	N	non-synonymous	strain-specific (Jp8756)	transcriptional regulatory protein (probably TetR-family)
NC_008611	151654	coding	1	152113	151637	-1	MUL_0146	-	153	A	C	A	A	C	L	L	L	V	non-synonymous	strain-specific (Jp8756)	hypothetical protein
NC_008611	151704	coding	1	152113	151637	-1	MUL_0146	-	136	G	A	G	G	A	T	T	T	I	non-synonymous	strain-specific (Jp8756)	hypothetical protein
NC_008611	151740	coding	1	152113	151637	-1	MUL_0146	-	124	C	T	C	C	T	S	S	S	N	non-synonymous	strain-specific (Jp8756)	hypothetical protein
NC_008611	152166	inetrgenic					MUL_0146-MUL_0147			G	A	G	G	A					intergenic	strain-specific (Jp8756)
NC_008611	152372	coding	1	152240	153115	+1	MUL_0147	bpoB	44	T	G	T	T	G	C	C	C	G	non-synonymous	strain-specific (Jp8756)	peroxidase BpoB
NC_008611	152520	coding	1	152240	153115	+1	MUL_0147	bpoB	93	G	T	G	G	T	R	R	R	L	non-synonymous	strain-specific (Jp8756)	peroxidase BpoB
NC_008611	152722	coding	1	152240	153115	+1	MUL_0147	bpoB	160	T	G	T	T	G					synonymous	strain-specific (Jp8756)	peroxidase BpoB
NC_008611	152775	coding	1	152240	153115	+1	MUL_0147	bpoB	178	C	A	C	C	A	P	P	P	Q	non-synonymous	strain-specific (Jp8756)	peroxidase BpoB
NC_008611	152964	coding	1	152240	153115	+1	MUL_0147	bpoB	241	C	G	C	C	G	T	T	T	S	non-synonymous	strain-specific (Jp8756)	peroxidase BpoB
NC_008611	153019	coding	1	152240	153115	+1	MUL_0147	bpoB	259	G	A	G	G	A					synonymous	strain-specific (Jp8756)	peroxidase BpoB
NC_008611	153430	coding	1	154194	153112	-1	MUL_0148	gnd2	254	G	A	G	G	A					synonymous	strain-specific (Jp8756)	6-phosphogluconate dehydrogenase, decarboxylating Gnd2
NC_008611	153907	coding	1	154194	153112	-1	MUL_0148	gnd2	95	A	G	A	A	G					synonymous	strain-specific (Jp8756)	6-phosphogluconate dehydrogenase, decarboxylating Gnd2
NC_008611	154095	coding	1	154194	153112	-1	MUL_0148	gnd2	33	C	T	C	C	T	D	D	D	N	non-synonymous	strain-specific (Jp8756)	6-phosphogluconate dehydrogenase, decarboxylating Gnd2
NC_008611	154203	coding	1	155165	154149	-1	MUL_0149	zwf1	320	A	G	A	A	G					synonymous	strain-specific (Jp8756)	glucose-6-phosphate 1-dehydrogenase Zwf1
NC_008611	154581	coding	1	155165	154149	-1	MUL_0149	zwf1	194	T	C	T	T	C					synonymous	strain-specific (Jp8756)	glucose-6-phosphate 1-dehydrogenase Zwf1
NC_008611	154797	coding	1	155165	154149	-1	MUL_0149	zwf1	122	A	G	A	A	G					synonymous	strain-specific (Jp8756)	glucose-6-phosphate 1-dehydrogenase Zwf1
NC_008611	154965	coding	1	155165	154149	-1	MUL_0149	zwf1	66	G	C	G	G	C					synonymous	strain-specific (Jp8756)	glucose-6-phosphate 1-dehydrogenase Zwf1
NC_008611	155119	coding	1	155165	154149	-1	MUL_0149	zwf1	15	T	C	T	T	C	D	D	D	G	non-synonymous	strain-specific (Jp8756)	glucose-6-phosphate 1-dehydrogenase Zwf1
NC_008611	155156	coding	1	155165	154149	-1	MUL_0149	zwf1	3	A	C	A	A	C	C	C	C	G	non-synonymous	strain-specific (Jp8756)	glucose-6-phosphate 1-dehydrogenase Zwf1
NC_008611	155174	inetrgenic					MUL_0149-MUL_0150			C	T	C	C	T					intergenic	strain-specific (Jp8756)
NC_008611	155438	inetrgenic					MUL_0149-MUL_0150			G	A	G	G	A					intergenic	strain-specific (Jp8756)
NC_008611	155608	inetrgenic					MUL_0149-MUL_0150			G	A	G	G	A					intergenic	strain-specific (Jp8756)
NC_008611	155626	inetrgenic					MUL_0149-MUL_0150			C	T	C	C	T					intergenic	strain-specific (Jp8756)
NC_008611	155867	coding	1	155832	156539	+1	MUL_0150	-	11	A	G	A	A	G					synonymous	strain-specific (Jp8756)	hypothetical protein
NC_008611	156061	coding	1	155832	156539	+1	MUL_0150	-	76	T	C	T	T	C	V	V	V	A	non-synonymous	strain-specific (Jp8756)	hypothetical protein
NC_008611	156238	coding	1	155832	156539	+1	MUL_0150	-	135	A	G	A	A	G	H	H	H	R	non-synonymous	strain-specific (Jp8756)	hypothetical protein
NC_008611	156557	inetrgenic					MUL_0150-MUL_0151			C	T	C	C	T					intergenic	strain-specific (Jp8756)
NC_008611	156953	coding	1	156733	157434	+1	MUL_5079	-	73	T	A	T	T	A	L	L	L	H	non-synonymous	strain-specific (Jp8756)	hypothetical protein
NC_008611	157035	coding	1	156733	157434	+1	MUL_5079	-	100	G	A	G	G	A					synonymous	strain-specific (Jp8756)	hypothetical protein
NC_008611	157501	inetrgenic					MUL_5079-MUL_0152			G	A	G	G	A					intergenic	strain-specific (Jp8756)
NC_008611	157549	coding	1	157860	157531	-1	MUL_0152	-	103	A	C	A	A	C	I	I	I	M	non-synonymous	strain-specific (Jp8756)	hypothetical protein
NC_008611	157623	coding	1	157860	157531	-1	MUL_0152	-	79	C	G	C	C	G	E	E	E	Q	non-synonymous	strain-specific (Jp8756)	hypothetical protein
NC_008611	157837	coding	1	157860	157531	-1	MUL_0152	-	7	A	G	A	A	G					synonymous	strain-specific (Jp8756)	hypothetical protein
NC_008611	157849	coding	1	157860	157531	-1	MUL_0152	-	3	G	A	G	G	A					synonymous	strain-specific (Jp8756)	hypothetical protein
NC_008611	157975	coding	1	158232	157936	-1	MUL_0153	-	85	G	A	G	G	A					synonymous	strain-specific (Jp8756)	hypothetical protein
NC_008611	158910	coding	1	158704	160224	+1	MUL_0155	-	68	C	G	C	C	G	H	H	H	Q	non-synonymous	strain-specific (Jp8756)	dioxygenase
NC_008611	159015	coding	1	158704	160224	+1	MUL_0155	-	103	G	C	G	G	C	E	E	E	D	non-synonymous	strain-specific (Jp8756)	dioxygenase
NC_008611	159130	coding	1	158704	160224	+1	MUL_0155	-	142	T	C	T	T	C	Y	Y	Y	H	non-synonymous	strain-specific (Jp8756)	dioxygenase
NC_008611	159578	coding	1	158704	160224	+1	MUL_0155	-	291	A	T	A	A	T	D	D	D	V	non-synonymous	strain-specific (Jp8756)	dioxygenase
NC_008611	159865	coding	1	158704	160224	+1	MUL_0155	-	387	G	C	G	G	C	A	A	A	P	non-synonymous	strain-specific (Jp8756)	dioxygenase
NC_008611	159867	coding	1	158704	160224	+1	MUL_0155	-	387	A	G	A	A	G	A	A	A	P	non-synonymous	strain-specific (Jp8756)	dioxygenase
NC_008611	159950	coding	1	158704	160224	+1	MUL_0155	-	415	T	C	T	T	C	F	F	F	S	non-synonymous	strain-specific (Jp8756)	dioxygenase
NC_008611	160317	coding	1	160169	160714	+1	MUL_0156	-	49	G	C	G	G	C	W	W	W	S	non-synonymous	strain-specific (Jp8756)	hypothetical protein
NC_008611	160498	coding	1	160169	160714	+1	MUL_0156	-	109	A	G	A	A	G					synonymous	strain-specific (Jp8756)	hypothetical protein
NC_008611	160550	coding	1	160169	160714	+1	MUL_0156	-	127	T	G	T	T	G	S	S	S	A	non-synonymous	strain-specific (Jp8756)	hypothetical protein
NC_008611	160687	coding	1	160169	160714	+1	MUL_0156	-	172	A	G	A	A	G					synonymous	strain-specific (Jp8756)	hypothetical protein
NC_008611	160961	coding	1	161154	160720	-1	MUL_0157	-	64	A	G	A	A	G	M	M	M	T	non-synonymous	strain-specific (Jp8756)	hypothetical protein
NC_008611	160982	coding	1	161154	160720	-1	MUL_0157	-	57	T	A	T	T	A	Q	Q	Q	L	non-synonymous	strain-specific (Jp8756)	hypothetical protein
NC_008611	161357	coding	1	161998	161225	-1	MUL_0158	-	213	A	G	A	A	G					synonymous	strain-specific (Jp8756)	hypothetical protein
NC_008611	161455	coding	1	161998	161225	-1	MUL_0158	-	181	C	T	C	C	T	D	D	D	N	non-synonymous	strain-specific (Jp8756)	hypothetical protein
NC_008611	161506	coding	1	161998	161225	-1	MUL_0158	-	164	T	C	T	T	C	T	T	T	A	non-synonymous	strain-specific (Jp8756)	hypothetical protein
NC_008611	161786	coding	1	161998	161225	-1	MUL_0158	-	70	G	A	G	G	A					synonymous	strain-specific (Jp8756)	hypothetical protein
NC_008611	161957	coding	1	161998	161225	-1	MUL_0158	-	13	C	T	C	C	T	W	W	W	*	non-synonymous	strain-specific (Jp8756)	hypothetical protein
NC_008611	162032	inetrgenic					MUL_0158-MUL_0160			G	C	G	G	C					intergenic	strain-specific (Jp8756)
NC_008611	162079	inetrgenic					MUL_0158-MUL_0160			C	T	C	C	T					intergenic	strain-specific (Jp8756)
NC_008611	162224	inetrgenic					MUL_0158-MUL_0160			C	T	C	C	T					intergenic	strain-specific (Jp8756)
NC_008611	162383	inetrgenic					MUL_0158-MUL_0160			T	C	T	T	C					intergenic	strain-specific (Jp8756)
NC_008611	162440	inetrgenic					MUL_0158-MUL_0160			G	C	G	G	C					intergenic	strain-specific (Jp8756)
NC_008611	162611	inetrgenic					MUL_0158-MUL_0160			C	G	C	C	G					intergenic	strain-specific (Jp8756)
NC_008611	162620	inetrgenic					MUL_0158-MUL_0160			G	A	G	G	A					intergenic	strain-specific (Jp8756)
NC_008611	162662	inetrgenic					MUL_0158-MUL_0160			G	A	G	G	A					intergenic	strain-specific (Jp8756)
NC_008611	162936	inetrgenic					MUL_0158-MUL_0160			T	C	T	T	C					intergenic	strain-specific (Jp8756)
NC_008611	163059	inetrgenic					MUL_0158-MUL_0160			T	C	T	T	C					intergenic	strain-specific (Jp8756)
NC_008611	163340	inetrgenic					MUL_0158-MUL_0160			G	A	G	G	A					intergenic	strain-specific (Jp8756)
NC_008611	163368	inetrgenic					MUL_0158-MUL_0160			G	T	G	G	T					intergenic	strain-specific (Jp8756)
NC_008611	163432	inetrgenic					MUL_0158-MUL_0160			C	G	C	C	G					intergenic	strain-specific (Jp8756)
NC_008611	163530	inetrgenic					MUL_0158-MUL_0160			G	C	G	G	C					intergenic	strain-specific (Jp8756)
NC_008611	163770	coding	1	163977	163531	-1	MUL_0160	-	69	A	G	A	A	G	C	C	C	R	non-synonymous	strain-specific (Jp8756)	hypothetical protein
NC_008611	164035	coding	1	164170	163982	-1	MUL_0161	-	45	C	G	C	C	G	E	E	E	Q	non-synonymous	strain-specific (Jp8756)	hypothetical protein
NC_008611	164125	coding	1	164170	163982	-1	MUL_0161	-	15	C	T	C	C	T	D	D	D	N	non-synonymous	strain-specific (Jp8756)	hypothetical protein
NC_008611	164151	coding	1	164170	163982	-1	MUL_0161	-	6	G	A	G	G	A	A	A	A	V	non-synonymous	strain-specific (Jp8756)	hypothetical protein
NC_008611	164333	inetrgenic					MUL_0161-MUL_0163			G	T	G	G	T					intergenic	strain-specific (Jp8756)
NC_008611	164456	inetrgenic					MUL_0161-MUL_0163			G	T	G	G	T					intergenic	strain-specific (Jp8756)
NC_008611	164712	inetrgenic					MUL_0161-MUL_0163			G	A	G	G	A					intergenic	strain-specific (Jp8756)
NC_008611	164965	inetrgenic					MUL_0161-MUL_0163			A	G	A	A	G					intergenic	strain-specific (Jp8756)
NC_008611	168611	inetrgenic					MUL_0165-MUL_0166			G	C	G	G	C					intergenic	strain-specific (Jp8756)
NC_008611	168615	inetrgenic					MUL_0165-MUL_0166			G	A	G	G	A					intergenic	strain-specific (Jp8756)
NC_008611	168683	coding	1	169749	168649	-1	MUL_0166	-	355	C	T	C	C	T	R	R	R	Q	non-synonymous	strain-specific (Jp8756)	GTP binding protein
NC_008611	169118	coding	1	169749	168649	-1	MUL_0166	-	210	C	T	C	C	T	G	G	G	D	non-synonymous	strain-specific (Jp8756)	GTP binding protein
NC_008611	169333	coding	1	169749	168649	-1	MUL_0166	-	138	C	G	C	C	G					synonymous	strain-specific (Jp8756)	GTP binding protein
NC_008611	169356	coding	1	169749	168649	-1	MUL_0166	-	131	G	A	G	G	A					synonymous	strain-specific (Jp8756)	GTP binding protein
NC_008611	169506	coding	1	169749	168649	-1	MUL_0166	-	81	C	T	C	C	T	E	E	E	K	non-synonymous	strain-specific (Jp8756)	GTP binding protein
NC_008611	169616	coding	1	169749	168649	-1	MUL_0166	-	44	G	A	G	G	A	S	S	S	L	non-synonymous	strain-specific (Jp8756)	GTP binding protein
NC_008611	169944	coding	1	169882	171102	+1	MUL_0167	-	20	C	T	C	C	T					synonymous	strain-specific (Jp8756)	hypothetical protein
NC_008611	170306	coding	1	169882	171102	+1	MUL_0167	-	141	C	T	C	C	T	A	A	A	V	non-synonymous	strain-specific (Jp8756)	hypothetical protein
NC_008611	170316	coding	1	169882	171102	+1	MUL_0167	-	144	T	G	T	T	G					synonymous	strain-specific (Jp8756)	hypothetical protein
NC_008611	170765	coding	1	169882	171102	+1	MUL_0167	-	294	A	G	A	A	G	E	E	E	G	non-synonymous	strain-specific (Jp8756)	hypothetical protein
NC_008611	170827	coding	1	169882	171102	+1	MUL_0167	-	315	G	C	G	G	C	A	A	A	P	non-synonymous	strain-specific (Jp8756)	hypothetical protein
NC_008611	171077	coding	1	169882	171102	+1	MUL_0167	-	398	C	T	C	C	T	P	P	P	L	non-synonymous	strain-specific (Jp8756)	hypothetical protein
NC_008611	171194	coding	1	172114	171116	-1	MUL_0168	ispH	306	G	A	G	G	A					synonymous	strain-specific (Jp8756)	4-hydroxy-3-methylbut-2-enyl diphosphate reductase IspH
NC_008611	171502	coding	1	172114	171116	-1	MUL_0168	ispH	204	C	G	C	C	G	A	A	A	P	non-synonymous	strain-specific (Jp8756)	4-hydroxy-3-methylbut-2-enyl diphosphate reductase IspH
NC_008611	171609	coding	1	172114	171116	-1	MUL_0168	ispH	168	A	G	A	A	G	V	V	V	A	non-synonymous	strain-specific (Jp8756)	4-hydroxy-3-methylbut-2-enyl diphosphate reductase IspH
NC_008611	171662	coding	1	172114	171116	-1	MUL_0168	ispH	150	C	T	C	C	T					synonymous	strain-specific (Jp8756)	4-hydroxy-3-methylbut-2-enyl diphosphate reductase IspH
NC_008611	171953	coding	1	172114	171116	-1	MUL_0168	ispH	53	G	A	G	G	A					synonymous	strain-specific (Jp8756)	4-hydroxy-3-methylbut-2-enyl diphosphate reductase IspH
NC_008611	172325	coding	1	172224	172841	+1	MUL_0169	-	33	G	A	G	G	A	M	M	M	I	non-synonymous	strain-specific (Jp8756)	hypothetical protein
NC_008611	173098	coding	1	172838	174085	+1	MUL_0170	xseA	86	G	A	G	G	A					synonymous	strain-specific (Jp8756)	exodeoxyribonuclease VII (large subunit) XseA
NC_008611	173323	coding	1	172838	174085	+1	MUL_0170	xseA	161	T	G	T	T	G					synonymous	strain-specific (Jp8756)	exodeoxyribonuclease VII (large subunit) XseA
NC_008611	173331	coding	1	172838	174085	+1	MUL_0170	xseA	164	C	T	C	C	T	A	A	A	V	non-synonymous	strain-specific (Jp8756)	exodeoxyribonuclease VII (large subunit) XseA
NC_008611	173395	coding	1	172838	174085	+1	MUL_0170	xseA	185	T	G	T	T	G	N	N	N	K	non-synonymous	strain-specific (Jp8756)	exodeoxyribonuclease VII (large subunit) XseA
NC_008611	173499	coding	1	172838	174085	+1	MUL_0170	xseA	220	T	C	T	T	C	L	L	L	P	non-synonymous	strain-specific (Jp8756)	exodeoxyribonuclease VII (large subunit) XseA
NC_008611	173760	coding	1	172838	174085	+1	MUL_0170	xseA	307	A	G	A	A	G	H	H	H	R	non-synonymous	strain-specific (Jp8756)	exodeoxyribonuclease VII (large subunit) XseA
NC_008611	173965	coding	1	172838	174085	+1	MUL_0170	xseA	375	A	C	A	A	C					synonymous	strain-specific (Jp8756)	exodeoxyribonuclease VII (large subunit) XseA
NC_008611	174112	coding	1	174069	174323	+1	MUL_0171	xseB	14	C	T	C	C	T	A	A	A	V	non-synonymous	strain-specific (Jp8756)	exodeoxyribonuclease VII (small subunit) XseB
NC_008611	174287	coding	1	174069	174323	+1	MUL_0171	xseB	72	C	T	C	C	T					synonymous	strain-specific (Jp8756)	exodeoxyribonuclease VII (small subunit) XseB
NC_008611	174395	coding	1	174378	175472	+1	MUL_0172	-	5	C	T	C	C	T					synonymous	strain-specific (Jp8756)	cholesterol dehydrogenase
NC_008611	174575	coding	1	174378	175472	+1	MUL_0172	-	65	C	T	C	C	T					synonymous	strain-specific (Jp8756)	cholesterol dehydrogenase
NC_008611	174604	coding	1	174378	175472	+1	MUL_0172	-	75	G	T	G	G	T	G	G	G	V	non-synonymous	strain-specific (Jp8756)	cholesterol dehydrogenase
NC_008611	174727	coding	1	174378	175472	+1	MUL_0172	-	116	C	A	C	C	A	A	A	A	E	non-synonymous	strain-specific (Jp8756)	cholesterol dehydrogenase
NC_008611	175030	coding	1	174378	175472	+1	MUL_0172	-	217	T	C	T	T	C	V	V	V	A	non-synonymous	strain-specific (Jp8756)	cholesterol dehydrogenase
NC_008611	175054	coding	1	174378	175472	+1	MUL_0172	-	225	A	G	A	A	G	D	D	D	G	non-synonymous	strain-specific (Jp8756)	cholesterol dehydrogenase
NC_008611	175076	coding	1	174378	175472	+1	MUL_0172	-	232	G	T	G	G	T	M	M	M	I	non-synonymous	strain-specific (Jp8756)	cholesterol dehydrogenase
NC_008611	175163	coding	1	174378	175472	+1	MUL_0172	-	261	C	G	C	C	G	D	D	D	E	non-synonymous	strain-specific (Jp8756)	cholesterol dehydrogenase
NC_008611	175866	coding	1	175647	175910	+1	MUL_0173	-	73	G	T	G	G	T	G	G	G	C	non-synonymous	strain-specific (Jp8756)	hypothetical protein
NC_008611	176020	coding	1	176271	176005	-1	MUL_0174	-	83	C	T	C	C	T					synonymous	strain-specific (Jp8756)	hypothetical protein
NC_008611	176317	inetrgenic					MUL_0174-MUL_0175			T	C	T	T	C					intergenic	strain-specific (Jp8756)
NC_008611	177966	inetrgenic					MUL_0175-MUL_0177			C	T	C	C	T					intergenic	strain-specific (Jp8756)
NC_008611	178080	inetrgenic					MUL_0175-MUL_0177			G	C	G	G	C					intergenic	strain-specific (Jp8756)
NC_008611	178125	inetrgenic					MUL_0175-MUL_0177			T	C	T	T	C					intergenic	strain-specific (Jp8756)
NC_008611	178248	inetrgenic					MUL_0175-MUL_0177			A	G	A	A	G					intergenic	strain-specific (Jp8756)
NC_008611	178278	inetrgenic					MUL_0175-MUL_0177			C	T	C	C	T					intergenic	strain-specific (Jp8756)
NC_008611	178564	inetrgenic					MUL_0175-MUL_0177			G	A	G	G	A					intergenic	strain-specific (Jp8756)
NC_008611	178624	inetrgenic					MUL_0175-MUL_0177			A	G	A	A	G					intergenic	strain-specific (Jp8756)
NC_008611	178652	inetrgenic					MUL_0175-MUL_0177			T	G	T	T	G					intergenic	strain-specific (Jp8756)
NC_008611	178767	inetrgenic					MUL_0175-MUL_0177			T	C	T	T	C					intergenic	strain-specific (Jp8756)
NC_008611	178963	inetrgenic					MUL_0175-MUL_0177			T	C	T	T	C					intergenic	strain-specific (Jp8756)
NC_008611	178993	inetrgenic					MUL_0175-MUL_0177			G	A	G	G	A					intergenic	strain-specific (Jp8756)
NC_008611	179093	inetrgenic					MUL_0175-MUL_0177			G	A	G	G	A					intergenic	strain-specific (Jp8756)
NC_008611	179467	inetrgenic					MUL_0175-MUL_0177			C	T	C	C	T					intergenic	strain-specific (Jp8756)
NC_008611	179657	coding	1	179542	180699	+1	MUL_0177	-	38	C	G	C	C	G	A	A	A	G	non-synonymous	strain-specific (Jp8756)	hypothetical protein
NC_008611	179670	coding	1	179542	180699	+1	MUL_0177	-	42	C	T	C	C	T					synonymous	strain-specific (Jp8756)	hypothetical protein
NC_008611	179782	coding	1	179542	180699	+1	MUL_0177	-	80	G	T	G	G	T	V	V	V	F	non-synonymous	strain-specific (Jp8756)	hypothetical protein
NC_008611	179892	coding	1	179542	180699	+1	MUL_0177	-	116	A	G	A	A	G					synonymous	strain-specific (Jp8756)	hypothetical protein
NC_008611	179947	coding	1	179542	180699	+1	MUL_0177	-	135	C	A	C	C	A	Q	Q	Q	K	non-synonymous	strain-specific (Jp8756)	hypothetical protein
NC_008611	179981	coding	1	179542	180699	+1	MUL_0177	-	146	T	A	T	T	A	L	L	L	Q	non-synonymous	strain-specific (Jp8756)	hypothetical protein
NC_008611	180082	coding	1	179542	180699	+1	MUL_0177	-	180	T	C	T	T	C	C	C	C	R	non-synonymous	strain-specific (Jp8756)	hypothetical protein
NC_008611	180280	coding	1	179542	180699	+1	MUL_0177	-	246	G	C	G	G	C	V	V	V	L	non-synonymous	strain-specific (Jp8756)	hypothetical protein
NC_008611	180353	coding	1	179542	180699	+1	MUL_0177	-	270	T	C	T	T	C	F	F	F	S	non-synonymous	strain-specific (Jp8756)	hypothetical protein
NC_008611	180436	coding	1	179542	180699	+1	MUL_0177	-	298	G	A	G	G	A	V	V	V	I	non-synonymous	strain-specific (Jp8756)	hypothetical protein
NC_008611	180488	coding	1	179542	180699	+1	MUL_0177	-	315	C	T	C	C	T	A	A	A	V	non-synonymous	strain-specific (Jp8756)	hypothetical protein
NC_008611	180581	coding	1	179542	180699	+1	MUL_0177	-	346	T	C	T	T	C	V	V	V	A	non-synonymous	strain-specific (Jp8756)	hypothetical protein
NC_008611	180599	coding	1	179542	180699	+1	MUL_0177	-	352	A	G	A	A	G	E	E	E	G	non-synonymous	strain-specific (Jp8756)	hypothetical protein
NC_008611	180945	coding	1	181477	180677	-1	MUL_0178	-	177	A	T	A	A	T	L	L	L	D	non-synonymous	strain-specific (Jp8756)	hypothetical protein
NC_008611	180946	coding	1	181477	180677	-1	MUL_0178	-	177	G	C	G	G	C	L	L	L	D	non-synonymous	strain-specific (Jp8756)	hypothetical protein
NC_008611	180973	coding	1	181477	180677	-1	MUL_0178	-	168	G	T	G	G	T	R	R	R	S	non-synonymous	strain-specific (Jp8756)	hypothetical protein
NC_008611	181615	coding	1	182215	181505	-1	MUL_0179	-	200	C	T	C	C	T	G	G	G	S	non-synonymous	strain-specific (Jp8756)	hypothetical protein
NC_008611	181859	coding	1	182215	181505	-1	MUL_0179	-	118	A	C	A	A	C					synonymous	strain-specific (Jp8756)	hypothetical protein
NC_008611	181996	coding	1	182215	181505	-1	MUL_0179	-	73	T	G	T	T	G					synonymous	strain-specific (Jp8756)	hypothetical protein
NC_008611	181997	coding	1	182215	181505	-1	MUL_0179	-	72	T	A	T	T	A	K	K	K	N	non-synonymous	strain-specific (Jp8756)	hypothetical protein
NC_008611	182669	coding	1	182221	183309	+1	MUL_0180	glpX	149	G	A	G	G	A	S	S	S	N	non-synonymous	strain-specific (Jp8756)	fructose 1,6-bisphosphatase GlpX
NC_008611	182691	coding	1	182221	183309	+1	MUL_0180	glpX	156	A	G	A	A	G					synonymous	strain-specific (Jp8756)	fructose 1,6-bisphosphatase GlpX
NC_008611	182889	coding	1	182221	183309	+1	MUL_0180	glpX	222	A	G	A	A	G					synonymous	strain-specific (Jp8756)	fructose 1,6-bisphosphatase GlpX
NC_008611	182940	coding	1	182221	183309	+1	MUL_0180	glpX	239	A	G	A	A	G					synonymous	strain-specific (Jp8756)	fructose 1,6-bisphosphatase GlpX
NC_008611	183044	coding	1	182221	183309	+1	MUL_0180	glpX	274	T	C	T	T	C	V	V	V	A	non-synonymous	strain-specific (Jp8756)	fructose 1,6-bisphosphatase GlpX
NC_008611	183514	coding	1	183347	184777	+1	MUL_0181	fum	55	G	C	G	G	C	M	M	M	I	non-synonymous	strain-specific (Jp8756)	fumarase Fum
NC_008611	183634	coding	1	183347	184777	+1	MUL_0181	fum	95	C	T	C	C	T					synonymous	strain-specific (Jp8756)	fumarase Fum
NC_008611	183679	coding	1	183347	184777	+1	MUL_0181	fum	110	C	T	C	C	T					synonymous	strain-specific (Jp8756)	fumarase Fum
NC_008611	183722	coding	1	183347	184777	+1	MUL_0181	fum	125	G	C	G	G	C	G	G	G	R	non-synonymous	strain-specific (Jp8756)	fumarase Fum
NC_008611	184112	coding	1	183347	184777	+1	MUL_0181	fum	255	T	C	T	T	C	S	S	S	P	non-synonymous	strain-specific (Jp8756)	fumarase Fum
NC_008611	184209	coding	1	183347	184777	+1	MUL_0181	fum	287	T	C	T	T	C	I	I	I	T	non-synonymous	strain-specific (Jp8756)	fumarase Fum
NC_008611	184367	coding	1	183347	184777	+1	MUL_0181	fum	340	G	A	G	G	A	V	V	V	I	non-synonymous	strain-specific (Jp8756)	fumarase Fum
NC_008611	184700	coding	1	183347	184777	+1	MUL_0181	fum	451	A	G	A	A	G	N	N	N	D	non-synonymous	strain-specific (Jp8756)	fumarase Fum
NC_008611	185104	coding	1	184874	185854	+1	MUL_0182	-	76	G	A	G	G	A					synonymous	strain-specific (Jp8756)	membrane glycine and proline rich protein
NC_008611	185155	coding	1	184874	185854	+1	MUL_0182	-	93	A	G	A	A	G					synonymous	strain-specific (Jp8756)	membrane glycine and proline rich protein
NC_008611	185339	coding	1	184874	185854	+1	MUL_0182	-	155	G	A	G	G	A	V	V	V	M	non-synonymous	strain-specific (Jp8756)	membrane glycine and proline rich protein
NC_008611	185407	coding	1	184874	185854	+1	MUL_0182	-	177	A	G	A	A	G					synonymous	strain-specific (Jp8756)	membrane glycine and proline rich protein
NC_008611	185641	coding	1	184874	185854	+1	MUL_0182	-	255	G	C	G	G	C					synonymous	strain-specific (Jp8756)	membrane glycine and proline rich protein
NC_008611	186207	inetrgenic					MUL_0182-MUL_0184			G	A	G	G	A					intergenic	strain-specific (Jp8756)
NC_008611	186297	inetrgenic					MUL_0182-MUL_0184			G	C	G	G	C					intergenic	strain-specific (Jp8756)
NC_008611	186311	inetrgenic					MUL_0182-MUL_0184			T	A	T	T	A					intergenic	strain-specific (Jp8756)
NC_008611	186597	inetrgenic					MUL_0182-MUL_0184			C	G	C	C	G					intergenic	strain-specific (Jp8756)
NC_008611	186602	inetrgenic					MUL_0182-MUL_0184			A	G	A	A	G					intergenic	strain-specific (Jp8756)
NC_008611	186655	inetrgenic					MUL_0182-MUL_0184			T	C	T	T	C					intergenic	strain-specific (Jp8756)
NC_008611	186939	inetrgenic					MUL_0182-MUL_0184			T	G	T	T	G					intergenic	strain-specific (Jp8756)
NC_008611	186991	inetrgenic					MUL_0182-MUL_0184			G	T	G	G	T					intergenic	strain-specific (Jp8756)
NC_008611	187164	inetrgenic					MUL_0182-MUL_0184			G	A	G	G	A					intergenic	strain-specific (Jp8756)
NC_008611	187552	coding	1	188261	187386	-1	MUL_0184	-	236	T	C	T	T	C	N	N	N	S	non-synonymous	strain-specific (Jp8756)	glycosyl hydrolase
NC_008611	188243	coding	1	188261	187386	-1	MUL_0184	-	6	C	T	C	C	T	D	D	D	N	non-synonymous	strain-specific (Jp8756)	glycosyl hydrolase
NC_008611	188504	inetrgenic					MUL_0184-MUL_0186			A	G	A	A	G					intergenic	strain-specific (Jp8756)
NC_008611	188616	inetrgenic					MUL_0184-MUL_0186			A	G	A	A	G					intergenic	strain-specific (Jp8756)
NC_008611	188846	inetrgenic					MUL_0184-MUL_0186			C	T	C	C	T					intergenic	strain-specific (Jp8756)
NC_008611	188866	inetrgenic					MUL_0184-MUL_0186			T	C	T	T	C					intergenic	strain-specific (Jp8756)
NC_008611	188885	inetrgenic					MUL_0184-MUL_0186			C	T	C	C	T					intergenic	strain-specific (Jp8756)
NC_008611	189109	inetrgenic					MUL_0184-MUL_0186			C	T	C	C	T					intergenic	strain-specific (Jp8756)
NC_008611	189236	inetrgenic					MUL_0184-MUL_0186			G	C	G	G	C					intergenic	strain-specific (Jp8756)
NC_008611	189447	inetrgenic					MUL_0184-MUL_0186			G	A	G	G	A					intergenic	strain-specific (Jp8756)
NC_008611	189459	inetrgenic					MUL_0184-MUL_0186			G	C	G	G	C					intergenic	strain-specific (Jp8756)
NC_008611	189497	inetrgenic					MUL_0184-MUL_0186			T	G	T	T	G					intergenic	strain-specific (Jp8756)
NC_008611	189805	coding	1	189829	189626	-1	MUL_0186	-	8	A	C	A	A	C	C	C	C	G	non-synonymous	strain-specific (Jp8756)	hypothetical protein
NC_008611	189910	inetrgenic					MUL_0186-MUL_0187			G	A	G	G	A					intergenic	strain-specific (Jp8756)
NC_008611	190042	coding	1	190771	189944	-1	MUL_0187	desA2	243	T	G	T	T	G	I	I	I	L	non-synonymous	strain-specific (Jp8756)	acyl-[acyl-carrier protein] desaturase DesA2
NC_008611	190108	coding	1	190771	189944	-1	MUL_0187	desA2	221	G	C	G	G	C	L	L	L	V	non-synonymous	strain-specific (Jp8756)	acyl-[acyl-carrier protein] desaturase DesA2
NC_008611	190520	coding	1	190771	189944	-1	MUL_0187	desA2	83	G	A	G	G	A					synonymous	strain-specific (Jp8756)	acyl-[acyl-carrier protein] desaturase DesA2
NC_008611	190821	inetrgenic					MUL_0187-MUL_0188			A	G	A	A	G					intergenic	strain-specific (Jp8756)
NC_008611	190876	coding	1	192108	190828	-1	MUL_0188	glyA1	410	G	A	G	G	A					synonymous	strain-specific (Jp8756)	serine hydroxymethyltransferase 1 GlyA1
NC_008611	190887	coding	1	192108	190828	-1	MUL_0188	glyA1	407	G	A	G	G	A					synonymous	strain-specific (Jp8756)	serine hydroxymethyltransferase 1 GlyA1
NC_008611	191446	coding	1	192108	190828	-1	MUL_0188	glyA1	220	A	G	A	A	G					synonymous	strain-specific (Jp8756)	serine hydroxymethyltransferase 1 GlyA1
NC_008611	191496	coding	1	192108	190828	-1	MUL_0188	glyA1	204	G	A	G	G	A					synonymous	strain-specific (Jp8756)	serine hydroxymethyltransferase 1 GlyA1
NC_008611	191791	coding	1	192108	190828	-1	MUL_0188	glyA1	105	A	G	A	A	G					synonymous	strain-specific (Jp8756)	serine hydroxymethyltransferase 1 GlyA1
NC_008611	191844	coding	1	192108	190828	-1	MUL_0188	glyA1	88	C	T	C	C	T	D	D	D	N	non-synonymous	strain-specific (Jp8756)	serine hydroxymethyltransferase 1 GlyA1
NC_008611	191981	coding	1	192108	190828	-1	MUL_0188	glyA1	42	A	G	A	A	G	V	V	V	A	non-synonymous	strain-specific (Jp8756)	serine hydroxymethyltransferase 1 GlyA1
NC_008611	192085	coding	1	192108	190828	-1	MUL_0188	glyA1	7	G	C	G	G	C					synonymous	strain-specific (Jp8756)	serine hydroxymethyltransferase 1 GlyA1
NC_008611	192605	coding	1	192270	193208	+1	MUL_0189	coaA	111	A	C	A	A	C					synonymous	strain-specific (Jp8756)	pantothenate kinase CoaA
NC_008611	192698	coding	1	192270	193208	+1	MUL_0189	coaA	142	A	G	A	A	G					synonymous	strain-specific (Jp8756)	pantothenate kinase CoaA
NC_008611	192977	coding	1	192270	193208	+1	MUL_0189	coaA	235	A	G	A	A	G					synonymous	strain-specific (Jp8756)	pantothenate kinase CoaA
NC_008611	193105	coding	1	192270	193208	+1	MUL_0189	coaA	278	C	G	C	C	G	P	P	P	R	non-synonymous	strain-specific (Jp8756)	pantothenate kinase CoaA
NC_008611	193249	inetrgenic					MUL_0189-MUL_0190			T	G	T	T	G					intergenic	strain-specific (Jp8756)
NC_008611	193887	coding	1	194452	193472	-1	MUL_0190	-	188	T	C	T	T	C	D	D	D	G	non-synonymous	strain-specific (Jp8756)	PE-PGRS family protein
NC_008611	194030	coding	1	194452	193472	-1	MUL_0190	-	140	G	A	G	G	A					synonymous	strain-specific (Jp8756)	PE-PGRS family protein
NC_008611	194055	coding	1	194452	193472	-1	MUL_0190	-	132	A	G	A	A	G	V	V	V	A	non-synonymous	strain-specific (Jp8756)	PE-PGRS family protein
NC_008611	194166	coding	1	194452	193472	-1	MUL_0190	-	95	C	G	C	C	G	W	W	W	S	non-synonymous	strain-specific (Jp8756)	PE-PGRS family protein
NC_008611	194190	coding	1	194452	193472	-1	MUL_0190	-	87	A	G	A	A	G	V	V	V	A	non-synonymous	strain-specific (Jp8756)	PE-PGRS family protein
NC_008611	194433	coding	1	194452	193472	-1	MUL_0190	-	6	A	G	A	A	G	V	V	V	A	non-synonymous	strain-specific (Jp8756)	PE-PGRS family protein
NC_008611	194476	inetrgenic					MUL_0190-MUL_0191			C	T	C	C	T					intergenic	strain-specific (Jp8756)
NC_008611	194484	inetrgenic					MUL_0190-MUL_0191			A	C	A	A	C					intergenic	strain-specific (Jp8756)
NC_008611	194628	inetrgenic					MUL_0190-MUL_0191			G	A	G	G	A					intergenic	strain-specific (Jp8756)
NC_008611	194892	coding	1	195176	194658	-1	MUL_0191	-	94	A	G	A	A	G					synonymous	strain-specific (Jp8756)	hypothetical protein
NC_008611	195041	coding	1	195176	194658	-1	MUL_0191	-	45	A	G	A	A	G	S	S	S	P	non-synonymous	strain-specific (Jp8756)	hypothetical protein
NC_008611	195044	coding	1	195176	194658	-1	MUL_0191	-	44	G	A	G	G	A	R	R	R	W	non-synonymous	strain-specific (Jp8756)	hypothetical protein
NC_008611	195124	coding	1	195176	194658	-1	MUL_0191	-	17	G	A	G	G	A	A	A	A	V	non-synonymous	strain-specific (Jp8756)	hypothetical protein
NC_008611	195213	inetrgenic					MUL_0191-MUL_0192			T	C	T	T	C					intergenic	strain-specific (Jp8756)
NC_008611	195608	coding	1	196628	195261	-1	MUL_0192	-	340	T	C	T	T	C	I	I	I	V	non-synonymous	strain-specific (Jp8756)	hypothetical protein
NC_008611	195619	coding	1	196628	195261	-1	MUL_0192	-	336	G	A	G	G	A	A	A	A	V	non-synonymous	strain-specific (Jp8756)	hypothetical protein
NC_008611	195663	coding	1	196628	195261	-1	MUL_0192	-	321	T	C	T	T	C					synonymous	strain-specific (Jp8756)	hypothetical protein
NC_008611	195787	coding	1	196628	195261	-1	MUL_0192	-	280	A	G	A	A	G	L	L	L	P	non-synonymous	strain-specific (Jp8756)	hypothetical protein
NC_008611	195820	coding	1	196628	195261	-1	MUL_0192	-	269	T	C	T	T	C	E	E	E	G	non-synonymous	strain-specific (Jp8756)	hypothetical protein
NC_008611	196095	coding	1	196628	195261	-1	MUL_0192	-	177	G	A	G	G	A					synonymous	strain-specific (Jp8756)	hypothetical protein
NC_008611	196470	coding	1	196628	195261	-1	MUL_0192	-	52	T	C	T	T	C	I	I	I	M	non-synonymous	strain-specific (Jp8756)	hypothetical protein
NC_008611	196575	coding	1	196628	195261	-1	MUL_0192	-	17	A	G	A	A	G					synonymous	strain-specific (Jp8756)	hypothetical protein
NC_008611	196581	coding	1	196628	195261	-1	MUL_0192	-	15	C	G	C	C	G					synonymous	strain-specific (Jp8756)	hypothetical protein
NC_008611	196750	inetrgenic					MUL_0192-MUL_0193			A	G	A	A	G					intergenic	strain-specific (Jp8756)
NC_008611	197641	coding	1	197682	196867	-1	MUL_0193	uppS	13	T	C	T	T	C					synonymous	strain-specific (Jp8756)	short (C15) chain Z-isoprenyl diphosphate synthase, UppS
NC_008611	198036	coding	1	197802	198542	+1	MUL_0194	-	78	G	A	G	G	A	V	V	V	I	non-synonymous	strain-specific (Jp8756)	hemolysin-like protein
NC_008611	198216	coding	1	197802	198542	+1	MUL_0194	-	138	G	T	G	G	T	V	V	V	L	non-synonymous	strain-specific (Jp8756)	hemolysin-like protein
NC_008611	198577	coding	1	198950	198567	-1	MUL_0195	-	124	G	A	G	G	A	T	T	T	I	non-synonymous	strain-specific (Jp8756)	hypothetical protein
NC_008611	198586	coding	1	198950	198567	-1	MUL_0195	-	121	G	A	G	G	A	A	A	A	V	non-synonymous	strain-specific (Jp8756)	hypothetical protein
NC_008611	198706	coding	1	198950	198567	-1	MUL_0195	-	81	G	A	G	G	A	A	A	A	V	non-synonymous	strain-specific (Jp8756)	hypothetical protein
NC_008611	198935	coding	1	198950	198567	-1	MUL_0195	-	5	C	G	C	C	G	E	E	E	Q	non-synonymous	strain-specific (Jp8756)	hypothetical protein
NC_008611	198986	coding	1	200988	198964	-1	MUL_0196	-	667	A	G	A	A	G	V	V	V	A	non-synonymous	strain-specific (Jp8756)	conserved transmembrane protein
NC_008611	199288	coding	1	200988	198964	-1	MUL_0196	-	566	G	T	G	G	T	D	D	D	E	non-synonymous	strain-specific (Jp8756)	conserved transmembrane protein
NC_008611	199383	coding	1	200988	198964	-1	MUL_0196	-	535	C	G	C	C	G	A	A	A	P	non-synonymous	strain-specific (Jp8756)	conserved transmembrane protein
NC_008611	199464	coding	1	200988	198964	-1	MUL_0196	-	508	G	A	G	G	A	R	R	R	W	non-synonymous	strain-specific (Jp8756)	conserved transmembrane protein
NC_008611	199674	coding	1	200988	198964	-1	MUL_0196	-	438	T	G	T	T	G	S	S	S	R	non-synonymous	strain-specific (Jp8756)	conserved transmembrane protein
NC_008611	199683	coding	1	200988	198964	-1	MUL_0196	-	435	G	A	G	G	A	R	R	R	C	non-synonymous	strain-specific (Jp8756)	conserved transmembrane protein
NC_008611	199887	coding	1	200988	198964	-1	MUL_0196	-	367	A	C	A	A	C	S	S	S	A	non-synonymous	strain-specific (Jp8756)	conserved transmembrane protein
NC_008611	200100	coding	1	200988	198964	-1	MUL_0196	-	296	A	G	A	A	G	C	C	C	R	non-synonymous	strain-specific (Jp8756)	conserved transmembrane protein
NC_008611	200170	coding	1	200988	198964	-1	MUL_0196	-	272	C	T	C	C	T	M	M	M	I	non-synonymous	strain-specific (Jp8756)	conserved transmembrane protein
NC_008611	200300	coding	1	200988	198964	-1	MUL_0196	-	229	A	G	A	A	G	L	L	L	P	non-synonymous	strain-specific (Jp8756)	conserved transmembrane protein
NC_008611	200932	coding	1	200988	198964	-1	MUL_0196	-	18	G	C	G	G	C					synonymous	strain-specific (Jp8756)	conserved transmembrane protein
NC_008611	201173	coding	1	201274	200975	-1	MUL_0197	-	33	A	G	A	A	G					synonymous	strain-specific (Jp8756)	hypothetical protein
NC_008611	201455	coding	1	202143	201271	-1	MUL_0198	mca	229	C	G	C	C	G	G	G	G	A	non-synonymous	strain-specific (Jp8756)	mycothiol conjugate amidase Mca
NC_008611	201539	coding	1	202143	201271	-1	MUL_0198	mca	201	C	T	C	C	T	G	G	G	D	non-synonymous	strain-specific (Jp8756)	mycothiol conjugate amidase Mca
NC_008611	201548	coding	1	202143	201271	-1	MUL_0198	mca	198	T	C	T	T	C	D	D	D	G	non-synonymous	strain-specific (Jp8756)	mycothiol conjugate amidase Mca
NC_008611	201700	coding	1	202143	201271	-1	MUL_0198	mca	147	G	A	G	G	A					synonymous	strain-specific (Jp8756)	mycothiol conjugate amidase Mca
NC_008611	201832	coding	1	202143	201271	-1	MUL_0198	mca	103	A	G	A	A	G					synonymous	strain-specific (Jp8756)	mycothiol conjugate amidase Mca
NC_008611	201877	coding	1	202143	201271	-1	MUL_0198	mca	88	G	T	G	G	T					synonymous	strain-specific (Jp8756)	mycothiol conjugate amidase Mca
NC_008611	201985	coding	1	202143	201271	-1	MUL_0198	mca	52	A	G	A	A	G					synonymous	strain-specific (Jp8756)	mycothiol conjugate amidase Mca
NC_008611	202189	inetrgenic					MUL_0198-MUL_0199			A	G	A	A	G					intergenic	strain-specific (Jp8756)
NC_008611	202550	coding	1	202285	202719	+1	MUL_0199	-	88	G	A	G	G	A	R	R	R	H	non-synonymous	strain-specific (Jp8756)	hypothetical protein
NC_008611	202826	inetrgenic					MUL_0199-MUL_0200			T	A	T	T	A					intergenic	strain-specific (Jp8756)
NC_008611	202992	coding	1	202951	203445	+1	MUL_0200	greA	13	C	T	C	C	T					synonymous	strain-specific (Jp8756)	transcription elongation factor GreA
NC_008611	203118	coding	1	202951	203445	+1	MUL_0200	greA	55	G	A	G	G	A					synonymous	strain-specific (Jp8756)	transcription elongation factor GreA
NC_008611	203480	inetrgenic					MUL_0200-MUL_0201			T	C	T	T	C					intergenic	strain-specific (Jp8756)
NC_008611	203499	inetrgenic					MUL_0200-MUL_0201			T	C	T	T	C					intergenic	strain-specific (Jp8756)
NC_008611	203680	coding	1	204694	203528	-1	MUL_0201	metB	338	T	C	T	T	C	S	S	S	G	non-synonymous	strain-specific (Jp8756)	cystathionine gamma-synthase MetB (cgs)
NC_008611	204217	coding	1	204694	203528	-1	MUL_0201	metB	159	G	A	G	G	A					synonymous	strain-specific (Jp8756)	cystathionine gamma-synthase MetB (cgs)
NC_008611	204727	inetrgenic					MUL_0201-MUL_0202			A	G	A	A	G					intergenic	strain-specific (Jp8756)
NC_008611	204889	coding	1	205552	204794	-1	MUL_0202	pra	221	C	T	C	C	T	V	V	V	I	non-synonymous	strain-specific (Jp8756)	proline-rich antigen Pra-like protein
NC_008611	205153	coding	1	205552	204794	-1	MUL_0202	pra	133	G	A	G	G	A	P	P	P	S	non-synonymous	strain-specific (Jp8756)	proline-rich antigen Pra-like protein
NC_008611	205396	coding	1	205552	204794	-1	MUL_0202	pra	52	G	A	G	G	A	P	P	P	S	non-synonymous	strain-specific (Jp8756)	proline-rich antigen Pra-like protein
NC_008611	205406	coding	1	205552	204794	-1	MUL_0202	pra	48	C	T	C	C	T					synonymous	strain-specific (Jp8756)	proline-rich antigen Pra-like protein
NC_008611	205482	coding	1	205552	204794	-1	MUL_0202	pra	23	G	A	G	G	A	S	S	S	L	non-synonymous	strain-specific (Jp8756)	proline-rich antigen Pra-like protein
NC_008611	205568	inetrgenic					MUL_0202-MUL_0203			G	C	G	G	C					intergenic	strain-specific (Jp8756)
NC_008611	205630	inetrgenic					MUL_0202-MUL_0203			A	G	A	A	G					intergenic	strain-specific (Jp8756)
NC_008611	205657	inetrgenic					MUL_0202-MUL_0203			G	A	G	G	A					intergenic	strain-specific (Jp8756)
NC_008611	205695	inetrgenic					MUL_0202-MUL_0203			C	A	C	C	A					intergenic	strain-specific (Jp8756)
NC_008611	206021	coding	1	207142	205748	-1	MUL_0203	cbs	373	T	C	T	T	C					synonymous	strain-specific (Jp8756)	cystathionine beta-synthase Cbs
NC_008611	206072	coding	1	207142	205748	-1	MUL_0203	cbs	356	G	A	G	G	A					synonymous	strain-specific (Jp8756)	cystathionine beta-synthase Cbs
NC_008611	206164	coding	1	207142	205748	-1	MUL_0203	cbs	326	T	C	T	T	C	T	T	T	A	non-synonymous	strain-specific (Jp8756)	cystathionine beta-synthase Cbs
NC_008611	206443	coding	1	207142	205748	-1	MUL_0203	cbs	233	T	C	T	T	C	T	T	T	A	non-synonymous	strain-specific (Jp8756)	cystathionine beta-synthase Cbs
NC_008611	206816	coding	1	207142	205748	-1	MUL_0203	cbs	108	G	A	G	G	A					synonymous	strain-specific (Jp8756)	cystathionine beta-synthase Cbs
NC_008611	206966	coding	1	207142	205748	-1	MUL_0203	cbs	58	G	T	G	G	T					synonymous	strain-specific (Jp8756)	cystathionine beta-synthase Cbs
NC_008611	207469	coding	1	208079	207201	-1	MUL_0204	lipU	203	C	T	C	C	T	R	R	R	K	non-synonymous	strain-specific (Jp8756)	lipase LipU
NC_008611	207522	coding	1	208079	207201	-1	MUL_0204	lipU	185	C	A	C	C	A					synonymous	strain-specific (Jp8756)	lipase LipU
NC_008611	207587	coding	1	208079	207201	-1	MUL_0204	lipU	164	G	A	G	G	A					synonymous	strain-specific (Jp8756)	lipase LipU
NC_008611	207812	coding	1	208079	207201	-1	MUL_0204	lipU	89	C	A	C	C	A	A	A	A	S	non-synonymous	strain-specific (Jp8756)	lipase LipU
NC_008611	207839	coding	1	208079	207201	-1	MUL_0204	lipU	80	A	C	A	A	C	F	F	F	V	non-synonymous	strain-specific (Jp8756)	lipase LipU
NC_008611	207840	coding	1	208079	207201	-1	MUL_0204	lipU	79	A	C	A	A	C	F	F	F	L	non-synonymous	strain-specific (Jp8756)	lipase LipU
NC_008611	207957	coding	1	208079	207201	-1	MUL_0204	lipU	40	C	T	C	C	T					synonymous	strain-specific (Jp8756)	lipase LipU
NC_008611	207984	coding	1	208079	207201	-1	MUL_0204	lipU	31	C	A	C	C	A					synonymous	strain-specific (Jp8756)	lipase LipU
NC_008611	208118	inetrgenic					MUL_0204-MUL_0206			A	G	A	A	G					intergenic	strain-specific (Jp8756)
NC_008611	208144	inetrgenic					MUL_0204-MUL_0206			C	A	C	C	A					intergenic	strain-specific (Jp8756)
NC_008611	208391	inetrgenic					MUL_0204-MUL_0206			C	A	C	C	A					intergenic	strain-specific (Jp8756)
NC_008611	208440	inetrgenic					MUL_0204-MUL_0206			C	A	C	C	A					intergenic	strain-specific (Jp8756)
NC_008611	208823	coding	1	208533	209477	+1	MUL_0206	-	96	A	G	A	A	G					synonymous	strain-specific (Jp8756)	hypothetical protein
NC_008611	208840	coding	1	208533	209477	+1	MUL_0206	-	102	C	T	C	C	T	A	A	A	V	non-synonymous	strain-specific (Jp8756)	hypothetical protein
NC_008611	208938	coding	1	208533	209477	+1	MUL_0206	-	135	A	G	A	A	G	R	R	R	G	non-synonymous	strain-specific (Jp8756)	hypothetical protein
NC_008611	208956	coding	1	208533	209477	+1	MUL_0206	-	141	A	G	A	A	G	T	T	T	A	non-synonymous	strain-specific (Jp8756)	hypothetical protein
NC_008611	208985	coding	1	208533	209477	+1	MUL_0206	-	150	G	A	G	G	A	M	M	M	I	non-synonymous	strain-specific (Jp8756)	hypothetical protein
NC_008611	209013	coding	1	208533	209477	+1	MUL_0206	-	160	A	G	A	A	G	T	T	T	A	non-synonymous	strain-specific (Jp8756)	hypothetical protein
NC_008611	209133	coding	1	208533	209477	+1	MUL_0206	-	200	A	C	A	A	C	N	N	N	H	non-synonymous	strain-specific (Jp8756)	hypothetical protein
NC_008611	209199	coding	1	208533	209477	+1	MUL_0206	-	222	G	A	G	G	A	V	V	V	I	non-synonymous	strain-specific (Jp8756)	hypothetical protein
NC_008611	209313	coding	1	208533	209477	+1	MUL_0206	-	260	C	T	C	C	T	R	R	R	C	non-synonymous	strain-specific (Jp8756)	hypothetical protein
NC_008611	209460	coding	1	208533	209477	+1	MUL_0206	-	309	C	T	C	C	T					synonymous	strain-specific (Jp8756)	hypothetical protein
NC_008611	209475	coding	1	208533	209477	+1	MUL_0206	-	314	T	C	T	T	C	*	*	*	R	non-synonymous	strain-specific (Jp8756)	hypothetical protein
NC_008611	209529	inetrgenic					MUL_0206-MUL_0207			G	A	G	G	A					intergenic	strain-specific (Jp8756)
NC_008611	209564	inetrgenic					MUL_0206-MUL_0207			G	A	G	G	A					intergenic	strain-specific (Jp8756)
NC_008611	209645	coding	1	209587	210804	+1	MUL_0207	fadA3	19	C	G	C	C	G	A	A	A	G	non-synonymous	strain-specific (Jp8756)	beta-ketoacyl CoA thiolase FadA3
NC_008611	209719	coding	1	209587	210804	+1	MUL_0207	fadA3	44	C	T	C	C	T					synonymous	strain-specific (Jp8756)	beta-ketoacyl CoA thiolase FadA3
NC_008611	209873	coding	1	209587	210804	+1	MUL_0207	fadA3	95	T	C	T	T	C	I	I	I	T	non-synonymous	strain-specific (Jp8756)	beta-ketoacyl CoA thiolase FadA3
NC_008611	209881	coding	1	209587	210804	+1	MUL_0207	fadA3	98	G	A	G	G	A	V	V	V	M	non-synonymous	strain-specific (Jp8756)	beta-ketoacyl CoA thiolase FadA3
NC_008611	210205	coding	1	209587	210804	+1	MUL_0207	fadA3	206	G	A	G	G	A	G	G	G	S	non-synonymous	strain-specific (Jp8756)	beta-ketoacyl CoA thiolase FadA3
NC_008611	210268	coding	1	209587	210804	+1	MUL_0207	fadA3	227	A	G	A	A	G	N	N	N	D	non-synonymous	strain-specific (Jp8756)	beta-ketoacyl CoA thiolase FadA3
NC_008611	210420	coding	1	209587	210804	+1	MUL_0207	fadA3	277	A	G	A	A	G					synonymous	strain-specific (Jp8756)	beta-ketoacyl CoA thiolase FadA3
NC_008611	210603	coding	1	209587	210804	+1	MUL_0207	fadA3	338	G	C	G	G	C					synonymous	strain-specific (Jp8756)	beta-ketoacyl CoA thiolase FadA3
NC_008611	210606	coding	1	209587	210804	+1	MUL_0207	fadA3	339	C	G	C	C	G					synonymous	strain-specific (Jp8756)	beta-ketoacyl CoA thiolase FadA3
NC_008611	210628	coding	1	209587	210804	+1	MUL_0207	fadA3	347	G	A	G	G	A	E	E	E	K	non-synonymous	strain-specific (Jp8756)	beta-ketoacyl CoA thiolase FadA3
NC_008611	211300	coding	1	211827	210985	-1	MUL_0208	-	175	G	A	G	G	A					synonymous	strain-specific (Jp8756)	hypothetical protein
NC_008611	211348	coding	1	211827	210985	-1	MUL_0208	-	159	C	T	C	C	T					synonymous	strain-specific (Jp8756)	hypothetical protein
NC_008611	211406	coding	1	211827	210985	-1	MUL_0208	-	140	A	G	A	A	G	V	V	V	A	non-synonymous	strain-specific (Jp8756)	hypothetical protein
NC_008611	211437	coding	1	211827	210985	-1	MUL_0208	-	130	G	A	G	G	A	L	L	L	F	non-synonymous	strain-specific (Jp8756)	hypothetical protein
NC_008611	211704	coding	1	211827	210985	-1	MUL_0208	-	41	C	T	C	C	T	A	A	A	T	non-synonymous	strain-specific (Jp8756)	hypothetical protein
NC_008611	212067	inetrgenic					MUL_0208-MUL_0209			C	T	C	C	T					intergenic	strain-specific (Jp8756)
NC_008611	212198	coding	1	212075	213112	+1	MUL_0209	echA9	41	T	C	T	T	C	F	F	F	L	non-synonymous	strain-specific (Jp8756)	enoyl-CoA hydratase EchA9
NC_008611	212560	coding	1	212075	213112	+1	MUL_0209	echA9	161	A	G	A	A	G					synonymous	strain-specific (Jp8756)	enoyl-CoA hydratase EchA9
NC_008611	212567	coding	1	212075	213112	+1	MUL_0209	echA9	164	A	G	A	A	G	T	T	T	A	non-synonymous	strain-specific (Jp8756)	enoyl-CoA hydratase EchA9
NC_008611	212840	coding	1	212075	213112	+1	MUL_0209	echA9	255	G	A	G	G	A	D	D	D	N	non-synonymous	strain-specific (Jp8756)	enoyl-CoA hydratase EchA9
NC_008611	212896	coding	1	212075	213112	+1	MUL_0209	echA9	273	T	C	T	T	C					synonymous	strain-specific (Jp8756)	enoyl-CoA hydratase EchA9
NC_008611	212971	coding	1	212075	213112	+1	MUL_0209	echA9	298	G	A	G	G	A					synonymous	strain-specific (Jp8756)	enoyl-CoA hydratase EchA9
NC_008611	213597	coding	1	213124	213897	+1	MUL_0210	echA8	157	A	G	A	A	G					synonymous	strain-specific (Jp8756)	enoyl-CoA hydratase EchA8
NC_008611	213675	coding	1	213124	213897	+1	MUL_0210	echA8	183	T	C	T	T	C					synonymous	strain-specific (Jp8756)	enoyl-CoA hydratase EchA8
NC_008611	213974	coding	1	213909	215705	+1	MUL_0211	-	21	G	A	G	G	A					synonymous	strain-specific (Jp8756)	hypothetical protein
NC_008611	214062	coding	1	213909	215705	+1	MUL_0211	-	51	A	G	A	A	G	S	S	S	G	non-synonymous	strain-specific (Jp8756)	hypothetical protein
NC_008611	214098	coding	1	213909	215705	+1	MUL_0211	-	63	A	G	A	A	G	T	T	T	A	non-synonymous	strain-specific (Jp8756)	hypothetical protein
NC_008611	214133	coding	1	213909	215705	+1	MUL_0211	-	74	A	G	A	A	G					synonymous	strain-specific (Jp8756)	hypothetical protein
NC_008611	214214	coding	1	213909	215705	+1	MUL_0211	-	101	G	C	G	G	C					synonymous	strain-specific (Jp8756)	hypothetical protein
NC_008611	214300	coding	1	213909	215705	+1	MUL_0211	-	130	G	A	G	G	A	W	W	W	*	non-synonymous	strain-specific (Jp8756)	hypothetical protein
NC_008611	214964	coding	1	213909	215705	+1	MUL_0211	-	351	C	G	C	C	G	S	S	S	R	non-synonymous	strain-specific (Jp8756)	hypothetical protein
NC_008611	215111	coding	1	213909	215705	+1	MUL_0211	-	400	T	C	T	T	C					synonymous	strain-specific (Jp8756)	hypothetical protein
NC_008611	215285	coding	1	213909	215705	+1	MUL_0211	-	458	T	C	T	T	C					synonymous	strain-specific (Jp8756)	hypothetical protein
NC_008611	215716	inetrgenic					MUL_0211-MUL_0212			A	G	A	A	G					intergenic	strain-specific (Jp8756)
NC_008611	215837	inetrgenic					MUL_0211-MUL_0212			G	A	G	G	A					intergenic	strain-specific (Jp8756)
NC_008611	215842	inetrgenic					MUL_0211-MUL_0212			C	T	C	C	T					intergenic	strain-specific (Jp8756)
NC_008611	215867	inetrgenic					MUL_0211-MUL_0212			A	G	A	A	G					intergenic	strain-specific (Jp8756)
NC_008611	216001	coding	1	215905	217815	+1	MUL_0212	-	32	G	A	G	G	A	A	A	A	T	non-synonymous	strain-specific (Jp8756)	PE-PGRS family protein
NC_008611	216056	coding	1	215905	217815	+1	MUL_0212	-	50	T	G	T	T	G	I	I	I	S	non-synonymous	strain-specific (Jp8756)	PE-PGRS family protein
NC_008611	216448	coding	1	215905	217815	+1	MUL_0212	-	181	C	G	C	C	G	L	L	L	V	non-synonymous	strain-specific (Jp8756)	PE-PGRS family protein
NC_008611	216626	coding	1	215905	217815	+1	MUL_0212	-	240	G	C	G	G	C	G	G	G	A	non-synonymous	strain-specific (Jp8756)	PE-PGRS family protein
NC_008611	217383	coding	1	215905	217815	+1	MUL_0212	-	492	T	C	T	T	C					synonymous	strain-specific (Jp8756)	PE-PGRS family protein
NC_008611	217388	coding	1	215905	217815	+1	MUL_0212	-	494	A	C	A	A	C	N	N	N	T	non-synonymous	strain-specific (Jp8756)	PE-PGRS family protein
NC_008611	217553	coding	1	215905	217815	+1	MUL_0212	-	549	G	A	G	G	A	S	S	S	N	non-synonymous	strain-specific (Jp8756)	PE-PGRS family protein
NC_008611	218001	inetrgenic					MUL_0212-MUL_0214			T	C	T	T	C					intergenic	strain-specific (Jp8756)
NC_008611	218035	inetrgenic					MUL_0212-MUL_0214			G	A	G	G	A					intergenic	strain-specific (Jp8756)
NC_008611	218221	inetrgenic					MUL_0212-MUL_0214			G	C	G	G	C					intergenic	strain-specific (Jp8756)
NC_008611	218234	inetrgenic					MUL_0212-MUL_0214			C	T	C	C	T					intergenic	strain-specific (Jp8756)
NC_008611	218272	inetrgenic					MUL_0212-MUL_0214			T	C	T	T	C					intergenic	strain-specific (Jp8756)
NC_008611	218325	inetrgenic					MUL_0212-MUL_0214			A	G	A	A	G					intergenic	strain-specific (Jp8756)
NC_008611	218736	inetrgenic					MUL_0212-MUL_0214			T	C	T	T	C					intergenic	strain-specific (Jp8756)
NC_008611	220721	inetrgenic					MUL_0214-MUL_0215			T	C	T	T	C					intergenic	strain-specific (Jp8756)
NC_008611	220994	inetrgenic					MUL_0214-MUL_0215			G	A	G	G	A					intergenic	strain-specific (Jp8756)
NC_008611	221620	coding	1	221813	221430	-1	MUL_0215	-	64	C	G	C	C	G	R	R	R	P	non-synonymous	strain-specific (Jp8756)	hypothetical protein
NC_008611	221645	coding	1	221813	221430	-1	MUL_0215	-	56	T	C	T	T	C	N	N	N	D	non-synonymous	strain-specific (Jp8756)	hypothetical protein
NC_008611	221679	coding	1	221813	221430	-1	MUL_0215	-	44	T	C	T	T	C					synonymous	strain-specific (Jp8756)	hypothetical protein
NC_008611	221697	coding	1	221813	221430	-1	MUL_0215	-	38	A	C	A	A	C	H	H	H	Q	non-synonymous	strain-specific (Jp8756)	hypothetical protein
NC_008611	221817	coding	1	222388	221813	-1	MUL_0216	-	190	G	T	G	G	T	P	P	P	H	non-synonymous	strain-specific (Jp8756)	hypothetical protein
NC_008611	221855	coding	1	222388	221813	-1	MUL_0216	-	177	C	G	C	C	G					synonymous	strain-specific (Jp8756)	hypothetical protein
NC_008611	222133	coding	1	222388	221813	-1	MUL_0216	-	85	C	T	C	C	T	E	E	E	K	non-synonymous	strain-specific (Jp8756)	hypothetical protein
NC_008611	222239	coding	1	222388	221813	-1	MUL_0216	-	49	C	A	C	C	A					synonymous	strain-specific (Jp8756)	hypothetical protein
NC_008611	222560	coding	1	222531	222998	+1	MUL_0217	lpqV	9	A	G	A	A	G					synonymous	strain-specific (Jp8756)	lipoprotein LpqV
NC_008611	222756	coding	1	222531	222998	+1	MUL_0217	lpqV	75	A	G	A	A	G	I	I	I	V	non-synonymous	strain-specific (Jp8756)	lipoprotein LpqV
NC_008611	222893	coding	1	222531	222998	+1	MUL_0217	lpqV	120	T	C	T	T	C					synonymous	strain-specific (Jp8756)	lipoprotein LpqV
NC_008611	222902	coding	1	222531	222998	+1	MUL_0217	lpqV	123	T	C	T	T	C					synonymous	strain-specific (Jp8756)	lipoprotein LpqV
NC_008611	222940	coding	1	222531	222998	+1	MUL_0217	lpqV	136	C	T	C	C	T	P	P	P	L	non-synonymous	strain-specific (Jp8756)	lipoprotein LpqV
NC_008611	222943	coding	1	222531	222998	+1	MUL_0217	lpqV	137	C	G	C	C	G	P	P	P	R	non-synonymous	strain-specific (Jp8756)	lipoprotein LpqV
NC_008611	223034	inetrgenic					MUL_0217-MUL_0218			A	G	A	A	G					intergenic	strain-specific (Jp8756)
NC_008611	223514	coding	1	223101	224165	+1	MUL_0218	-	137	A	C	A	A	C					synonymous	strain-specific (Jp8756)	hypothetical protein
NC_008611	223534	coding	1	223101	224165	+1	MUL_0218	-	144	A	G	A	A	G	H	H	H	R	non-synonymous	strain-specific (Jp8756)	hypothetical protein
NC_008611	224274	inetrgenic					MUL_0218-MUL_0220			A	G	A	A	G					intergenic	strain-specific (Jp8756)
NC_008611	224681	inetrgenic					MUL_0218-MUL_0220			G	A	G	G	A					intergenic	strain-specific (Jp8756)
NC_008611	225021	inetrgenic					MUL_0218-MUL_0220			A	G	A	A	G					intergenic	strain-specific (Jp8756)
NC_008611	225182	coding	1	225935	225057	-1	MUL_0220	-	251	G	A	G	G	A					synonymous	strain-specific (Jp8756)	hypothetical protein
NC_008611	225323	coding	1	225935	225057	-1	MUL_0220	-	204	G	C	G	G	C	P	P	P	A	non-synonymous	strain-specific (Jp8756)	hypothetical protein
NC_008611	225532	coding	1	225935	225057	-1	MUL_0220	-	134	T	C	T	T	C	E	E	E	G	non-synonymous	strain-specific (Jp8756)	hypothetical protein
NC_008611	225611	coding	1	225935	225057	-1	MUL_0220	-	108	G	T	G	G	T	L	L	L	M	non-synonymous	strain-specific (Jp8756)	hypothetical protein
NC_008611	225937	inetrgenic					MUL_0220-MUL_0221			G	A	G	G	A					intergenic	strain-specific (Jp8756)
NC_008611	226071	coding	1	226441	225968	-1	MUL_0221	-	123	C	G	C	C	G	R	R	R	P	non-synonymous	strain-specific (Jp8756)	hypothetical protein
NC_008611	226265	coding	1	226441	225968	-1	MUL_0221	-	58	A	T	A	A	T					synonymous	strain-specific (Jp8756)	hypothetical protein
NC_008611	226395	coding	1	226441	225968	-1	MUL_0221	-	15	G	C	G	G	C	P	P	P	R	non-synonymous	strain-specific (Jp8756)	hypothetical protein
NC_008611	226559	inetrgenic					MUL_0221-MUL_0223			T	C	T	T	C					intergenic	strain-specific (Jp8756)
NC_008611	226587	inetrgenic					MUL_0221-MUL_0223			C	T	C	C	T					intergenic	strain-specific (Jp8756)
NC_008611	226651	inetrgenic					MUL_0221-MUL_0223			C	A	C	C	A					intergenic	strain-specific (Jp8756)
NC_008611	226870	inetrgenic					MUL_0221-MUL_0223			C	A	C	C	A					intergenic	strain-specific (Jp8756)
NC_008611	227292	inetrgenic					MUL_0221-MUL_0223			A	G	A	A	G					intergenic	strain-specific (Jp8756)
NC_008611	227434	inetrgenic					MUL_0221-MUL_0223			T	C	T	T	C					intergenic	strain-specific (Jp8756)
NC_008611	227504	inetrgenic					MUL_0221-MUL_0223			T	G	T	T	G					intergenic	strain-specific (Jp8756)
NC_008611	227510	inetrgenic					MUL_0221-MUL_0223			G	C	G	G	C					intergenic	strain-specific (Jp8756)
NC_008611	227609	inetrgenic					MUL_0221-MUL_0223			A	G	A	A	G					intergenic	strain-specific (Jp8756)
NC_008611	227679	inetrgenic					MUL_0221-MUL_0223			T	A	T	T	A					intergenic	strain-specific (Jp8756)
NC_008611	227687	inetrgenic					MUL_0221-MUL_0223			G	C	G	G	C					intergenic	strain-specific (Jp8756)
NC_008611	227902	inetrgenic					MUL_0221-MUL_0223			T	C	T	T	C					intergenic	strain-specific (Jp8756)
NC_008611	227920	inetrgenic					MUL_0221-MUL_0223			G	A	G	G	A					intergenic	strain-specific (Jp8756)
NC_008611	227950	inetrgenic					MUL_0221-MUL_0223			C	A	C	C	A					intergenic	strain-specific (Jp8756)
NC_008611	227979	inetrgenic					MUL_0221-MUL_0223			G	T	G	G	T					intergenic	strain-specific (Jp8756)
NC_008611	227987	inetrgenic					MUL_0221-MUL_0223			A	C	A	A	C					intergenic	strain-specific (Jp8756)
NC_008611	228002	inetrgenic					MUL_0221-MUL_0223			A	G	A	A	G					intergenic	strain-specific (Jp8756)
NC_008611	228017	inetrgenic					MUL_0221-MUL_0223			T	C	T	T	C					intergenic	strain-specific (Jp8756)
NC_008611	228049	inetrgenic					MUL_0221-MUL_0223			G	A	G	G	A					intergenic	strain-specific (Jp8756)
NC_008611	228058	inetrgenic					MUL_0221-MUL_0223			T	C	T	T	C					intergenic	strain-specific (Jp8756)
NC_008611	228151	inetrgenic					MUL_0221-MUL_0223			T	G	T	T	G					intergenic	strain-specific (Jp8756)
NC_008611	228171	inetrgenic					MUL_0221-MUL_0223			A	G	A	A	G					intergenic	strain-specific (Jp8756)
NC_008611	228191	inetrgenic					MUL_0221-MUL_0223			G	C	G	G	C					intergenic	strain-specific (Jp8756)
NC_008611	228263	inetrgenic					MUL_0221-MUL_0223			G	T	G	G	T					intergenic	strain-specific (Jp8756)
NC_008611	228282	inetrgenic					MUL_0221-MUL_0223			A	G	A	A	G					intergenic	strain-specific (Jp8756)
NC_008611	228332	inetrgenic					MUL_0221-MUL_0223			G	C	G	G	C					intergenic	strain-specific (Jp8756)
NC_008611	229772	inetrgenic					MUL_0224-MUL_0225			C	G	C	C	G					intergenic	strain-specific (Jp8756)
NC_008611	229777	coding	1	230658	229777	-1	MUL_0225	-	293	T	C	T	T	C	*	*	*	W	non-synonymous	strain-specific (Jp8756)	hypothetical protein
NC_008611	229815	coding	1	230658	229777	-1	MUL_0225	-	281	C	T	C	C	T	V	V	V	M	non-synonymous	strain-specific (Jp8756)	hypothetical protein
NC_008611	230212	coding	1	230658	229777	-1	MUL_0225	-	148	C	G	C	C	G					synonymous	strain-specific (Jp8756)	hypothetical protein
NC_008611	230479	coding	1	230658	229777	-1	MUL_0225	-	59	A	G	A	A	G					synonymous	strain-specific (Jp8756)	hypothetical protein
NC_008611	230635	coding	1	230658	229777	-1	MUL_0225	-	7	T	G	T	T	G					synonymous	strain-specific (Jp8756)	hypothetical protein
NC_008611	230720	coding	1	231547	230651	-1	MUL_0226	-	275	C	G	C	C	G	E	E	E	D	non-synonymous	strain-specific (Jp8756)	acid phosphatase precursor
NC_008611	230767	coding	1	231547	230651	-1	MUL_0226	-	260	C	T	C	C	T	A	A	A	T	non-synonymous	strain-specific (Jp8756)	acid phosphatase precursor
NC_008611	230878	coding	1	231547	230651	-1	MUL_0226	-	223	G	C	G	G	C	R	R	R	G	non-synonymous	strain-specific (Jp8756)	acid phosphatase precursor
NC_008611	230978	coding	1	231547	230651	-1	MUL_0226	-	189	C	T	C	C	T					synonymous	strain-specific (Jp8756)	acid phosphatase precursor
NC_008611	231088	coding	1	231547	230651	-1	MUL_0226	-	153	T	C	T	T	C	T	T	T	A	non-synonymous	strain-specific (Jp8756)	acid phosphatase precursor
NC_008611	231100	coding	1	231547	230651	-1	MUL_0226	-	149	G	A	G	G	A					synonymous	strain-specific (Jp8756)	acid phosphatase precursor
NC_008611	231222	coding	1	231547	230651	-1	MUL_0226	-	108	A	G	A	A	G	V	V	V	A	non-synonymous	strain-specific (Jp8756)	acid phosphatase precursor
NC_008611	231601	coding	1	233098	231548	-1	MUL_0227	aslA	499	G	T	G	G	T	R	R	R	S	non-synonymous	strain-specific (Jp8756)	arylsulfatase, AslA
NC_008611	231738	coding	1	233098	231548	-1	MUL_0227	aslA	453	T	A	T	T	A	Y	Y	Y	F	non-synonymous	strain-specific (Jp8756)	arylsulfatase, AslA
NC_008611	231784	coding	1	233098	231548	-1	MUL_0227	aslA	438	T	C	T	T	C	I	I	I	V	non-synonymous	strain-specific (Jp8756)	arylsulfatase, AslA
NC_008611	231869	coding	1	233098	231548	-1	MUL_0227	aslA	409	C	T	C	C	T					synonymous	strain-specific (Jp8756)	arylsulfatase, AslA
NC_008611	231893	coding	1	233098	231548	-1	MUL_0227	aslA	401	G	A	G	G	A					synonymous	strain-specific (Jp8756)	arylsulfatase, AslA
NC_008611	232069	coding	1	233098	231548	-1	MUL_0227	aslA	343	T	A	T	T	A	R	R	R	W	non-synonymous	strain-specific (Jp8756)	arylsulfatase, AslA
NC_008611	232130	coding	1	233098	231548	-1	MUL_0227	aslA	322	G	A	G	G	A					synonymous	strain-specific (Jp8756)	arylsulfatase, AslA
NC_008611	232150	coding	1	233098	231548	-1	MUL_0227	aslA	316	G	A	G	G	A	L	L	L	F	non-synonymous	strain-specific (Jp8756)	arylsulfatase, AslA
NC_008611	232283	coding	1	233098	231548	-1	MUL_0227	aslA	271	C	A	C	C	A					synonymous	strain-specific (Jp8756)	arylsulfatase, AslA
NC_008611	232601	coding	1	233098	231548	-1	MUL_0227	aslA	165	G	A	G	G	A					synonymous	strain-specific (Jp8756)	arylsulfatase, AslA
NC_008611	232613	coding	1	233098	231548	-1	MUL_0227	aslA	161	T	G	T	T	G					synonymous	strain-specific (Jp8756)	arylsulfatase, AslA
NC_008611	232704	coding	1	233098	231548	-1	MUL_0227	aslA	131	C	T	C	C	T	C	C	C	Y	non-synonymous	strain-specific (Jp8756)	arylsulfatase, AslA
NC_008611	232829	coding	1	233098	231548	-1	MUL_0227	aslA	89	C	T	C	C	T					synonymous	strain-specific (Jp8756)	arylsulfatase, AslA
NC_008611	233081	coding	1	233098	231548	-1	MUL_0227	aslA	5	C	G	C	C	G					synonymous	strain-specific (Jp8756)	arylsulfatase, AslA
NC_008611	233095	coding	1	233098	231548	-1	MUL_0227	aslA	1	A	C	A	A	C	S	S	S	A	non-synonymous	strain-specific (Jp8756)	arylsulfatase, AslA
NC_008611	233147	inetrgenic					MUL_0227-MUL_0229			T	G	T	T	G					intergenic	strain-specific (Jp8756)
NC_008611	233174	inetrgenic					MUL_0227-MUL_0229			G	A	G	G	A					intergenic	strain-specific (Jp8756)
NC_008611	233221	inetrgenic					MUL_0227-MUL_0229			G	A	G	G	A					intergenic	strain-specific (Jp8756)
NC_008611	233310	inetrgenic					MUL_0227-MUL_0229			G	A	G	G	A					intergenic	strain-specific (Jp8756)
NC_008611	233380	inetrgenic					MUL_0227-MUL_0229			C	T	C	C	T					intergenic	strain-specific (Jp8756)
NC_008611	233382	inetrgenic					MUL_0227-MUL_0229			T	C	T	T	C					intergenic	strain-specific (Jp8756)
NC_008611	233428	inetrgenic					MUL_0227-MUL_0229			A	T	A	A	T					intergenic	strain-specific (Jp8756)
NC_008611	233459	inetrgenic					MUL_0227-MUL_0229			A	G	A	A	G					intergenic	strain-specific (Jp8756)
NC_008611	233739	inetrgenic					MUL_0227-MUL_0229			T	C	T	T	C					intergenic	strain-specific (Jp8756)
NC_008611	233743	inetrgenic					MUL_0227-MUL_0229			G	C	G	G	C					intergenic	strain-specific (Jp8756)
NC_008611	233775	inetrgenic					MUL_0227-MUL_0229			A	G	A	A	G					intergenic	strain-specific (Jp8756)
NC_008611	233808	inetrgenic					MUL_0227-MUL_0229			G	C	G	G	C					intergenic	strain-specific (Jp8756)
NC_008611	233906	inetrgenic					MUL_0227-MUL_0229			G	A	G	G	A					intergenic	strain-specific (Jp8756)
NC_008611	233911	inetrgenic					MUL_0227-MUL_0229			G	A	G	G	A					intergenic	strain-specific (Jp8756)
NC_008611	234023	inetrgenic					MUL_0227-MUL_0229			T	A	T	T	A					intergenic	strain-specific (Jp8756)
NC_008611	234263	inetrgenic					MUL_0227-MUL_0229			G	A	G	G	A					intergenic	strain-specific (Jp8756)
NC_008611	234358	inetrgenic					MUL_0227-MUL_0229			A	G	A	A	G					intergenic	strain-specific (Jp8756)
NC_008611	234390	coding	1	236009	234378	-1	MUL_0229	fadD14	539	G	C	G	G	C	D	D	D	E	non-synonymous	strain-specific (Jp8756)	medium chain fatty-acid-CoA ligase FadD14
NC_008611	234410	coding	1	236009	234378	-1	MUL_0229	fadD14	533	T	C	T	T	C	S	S	S	G	non-synonymous	strain-specific (Jp8756)	medium chain fatty-acid-CoA ligase FadD14
NC_008611	234474	coding	1	236009	234378	-1	MUL_0229	fadD14	511	G	A	G	G	A					synonymous	strain-specific (Jp8756)	medium chain fatty-acid-CoA ligase FadD14
NC_008611	234797	coding	1	236009	234378	-1	MUL_0229	fadD14	404	C	T	C	C	T	E	E	E	K	non-synonymous	strain-specific (Jp8756)	medium chain fatty-acid-CoA ligase FadD14
NC_008611	234966	coding	1	236009	234378	-1	MUL_0229	fadD14	347	G	A	G	G	A					synonymous	strain-specific (Jp8756)	medium chain fatty-acid-CoA ligase FadD14
NC_008611	235344	coding	1	236009	234378	-1	MUL_0229	fadD14	221	T	C	T	T	C					synonymous	strain-specific (Jp8756)	medium chain fatty-acid-CoA ligase FadD14
NC_008611	235361	coding	1	236009	234378	-1	MUL_0229	fadD14	216	G	C	G	G	C	L	L	L	V	non-synonymous	strain-specific (Jp8756)	medium chain fatty-acid-CoA ligase FadD14
NC_008611	235500	coding	1	236009	234378	-1	MUL_0229	fadD14	169	G	A	G	G	A					synonymous	strain-specific (Jp8756)	medium chain fatty-acid-CoA ligase FadD14
NC_008611	235818	coding	1	236009	234378	-1	MUL_0229	fadD14	63	C	T	C	C	T					synonymous	strain-specific (Jp8756)	medium chain fatty-acid-CoA ligase FadD14
NC_008611	235878	coding	1	236009	234378	-1	MUL_0229	fadD14	43	G	A	G	G	A					synonymous	strain-specific (Jp8756)	medium chain fatty-acid-CoA ligase FadD14
NC_008611	235959	coding	1	236009	234378	-1	MUL_0229	fadD14	16	A	G	A	A	G					synonymous	strain-specific (Jp8756)	medium chain fatty-acid-CoA ligase FadD14
NC_008611	236471	coding	1	237330	236131	-1	MUL_0230	-	286	T	C	T	T	C	H	H	H	R	non-synonymous	strain-specific (Jp8756)	hypothetical protein
NC_008611	236558	coding	1	237330	236131	-1	MUL_0230	-	257	G	A	G	G	A	A	A	A	V	non-synonymous	strain-specific (Jp8756)	hypothetical protein
NC_008611	236763	coding	1	237330	236131	-1	MUL_0230	-	189	C	A	C	C	A	D	D	D	Y	non-synonymous	strain-specific (Jp8756)	hypothetical protein
NC_008611	236898	coding	1	237330	236131	-1	MUL_0230	-	144	T	C	T	T	C	S	S	S	G	non-synonymous	strain-specific (Jp8756)	hypothetical protein
NC_008611	237088	coding	1	237330	236131	-1	MUL_0230	-	80	A	G	A	A	G					synonymous	strain-specific (Jp8756)	hypothetical protein
NC_008611	237378	inetrgenic					MUL_0230-MUL_0232			G	A	G	G	A					intergenic	strain-specific (Jp8756)
NC_008611	237518	inetrgenic					MUL_0230-MUL_0232			C	G	C	C	G					intergenic	strain-specific (Jp8756)
NC_008611	237713	inetrgenic					MUL_0230-MUL_0232			C	T	C	C	T					intergenic	strain-specific (Jp8756)
NC_008611	239556	coding	1	241851	239476	-1	MUL_0233	ctpE	765	C	G	C	C	G	V	V	V	L	non-synonymous	strain-specific (Jp8756)	metal cation transporter ATPase p-type CtpE
NC_008611	239929	coding	1	241851	239476	-1	MUL_0233	ctpE	640	G	A	G	G	A					synonymous	strain-specific (Jp8756)	metal cation transporter ATPase p-type CtpE
NC_008611	240069	coding	1	241851	239476	-1	MUL_0233	ctpE	594	C	T	C	C	T	A	A	A	T	non-synonymous	strain-specific (Jp8756)	metal cation transporter ATPase p-type CtpE
NC_008611	240108	coding	1	241851	239476	-1	MUL_0233	ctpE	581	G	C	G	G	C	R	R	R	G	non-synonymous	strain-specific (Jp8756)	metal cation transporter ATPase p-type CtpE
NC_008611	240246	coding	1	241851	239476	-1	MUL_0233	ctpE	535	A	G	A	A	G					synonymous	strain-specific (Jp8756)	metal cation transporter ATPase p-type CtpE
NC_008611	240301	coding	1	241851	239476	-1	MUL_0233	ctpE	516	T	C	T	T	C					synonymous	strain-specific (Jp8756)	metal cation transporter ATPase p-type CtpE
NC_008611	240350	coding	1	241851	239476	-1	MUL_0233	ctpE	500	A	G	A	A	G	I	I	I	T	non-synonymous	strain-specific (Jp8756)	metal cation transporter ATPase p-type CtpE
NC_008611	240484	coding	1	241851	239476	-1	MUL_0233	ctpE	455	C	G	C	C	G					synonymous	strain-specific (Jp8756)	metal cation transporter ATPase p-type CtpE
NC_008611	240592	coding	1	241851	239476	-1	MUL_0233	ctpE	419	G	A	G	G	A					synonymous	strain-specific (Jp8756)	metal cation transporter ATPase p-type CtpE
NC_008611	240611	coding	1	241851	239476	-1	MUL_0233	ctpE	413	G	T	G	G	T	A	A	A	D	non-synonymous	strain-specific (Jp8756)	metal cation transporter ATPase p-type CtpE
NC_008611	240721	coding	1	241851	239476	-1	MUL_0233	ctpE	376	A	G	A	A	G					synonymous	strain-specific (Jp8756)	metal cation transporter ATPase p-type CtpE
NC_008611	240781	coding	1	241851	239476	-1	MUL_0233	ctpE	356	A	T	A	A	T					synonymous	strain-specific (Jp8756)	metal cation transporter ATPase p-type CtpE
NC_008611	240789	coding	1	241851	239476	-1	MUL_0233	ctpE	354	A	G	A	A	G	S	S	S	P	non-synonymous	strain-specific (Jp8756)	metal cation transporter ATPase p-type CtpE
NC_008611	240894	coding	1	241851	239476	-1	MUL_0233	ctpE	319	C	A	C	C	A	G	G	G	W	non-synonymous	strain-specific (Jp8756)	metal cation transporter ATPase p-type CtpE
NC_008611	241075	coding	1	241851	239476	-1	MUL_0233	ctpE	258	A	C	A	A	C	I	I	I	M	non-synonymous	strain-specific (Jp8756)	metal cation transporter ATPase p-type CtpE
NC_008611	241159	coding	1	241851	239476	-1	MUL_0233	ctpE	230	G	A	G	G	A					synonymous	strain-specific (Jp8756)	metal cation transporter ATPase p-type CtpE
NC_008611	241723	coding	1	241851	239476	-1	MUL_0233	ctpE	42	A	G	A	A	G					synonymous	strain-specific (Jp8756)	metal cation transporter ATPase p-type CtpE
NC_008611	241762	coding	1	241851	239476	-1	MUL_0233	ctpE	29	C	A	C	C	A	R	R	R	S	non-synonymous	strain-specific (Jp8756)	metal cation transporter ATPase p-type CtpE
NC_008611	241826	coding	1	241851	239476	-1	MUL_0233	ctpE	8	A	G	A	A	G	V	V	V	A	non-synonymous	strain-specific (Jp8756)	metal cation transporter ATPase p-type CtpE
NC_008611	241885	inetrgenic					MUL_0233-MUL_0235			C	T	C	C	T					intergenic	strain-specific (Jp8756)
NC_008611	242044	inetrgenic					MUL_0233-MUL_0235			C	T	C	C	T					intergenic	strain-specific (Jp8756)
NC_008611	242073	inetrgenic					MUL_0233-MUL_0235			G	A	G	G	A					intergenic	strain-specific (Jp8756)
NC_008611	242261	inetrgenic					MUL_0233-MUL_0235			T	C	T	T	C					intergenic	strain-specific (Jp8756)
NC_008611	242306	inetrgenic					MUL_0233-MUL_0235			T	C	T	T	C					intergenic	strain-specific (Jp8756)
NC_008611	242514	inetrgenic					MUL_0233-MUL_0235			G	A	G	G	A					intergenic	strain-specific (Jp8756)
NC_008611	242696	inetrgenic					MUL_0233-MUL_0235			A	G	A	A	G					intergenic	strain-specific (Jp8756)
NC_008611	242749	inetrgenic					MUL_0233-MUL_0235			A	T	A	A	T					intergenic	strain-specific (Jp8756)
NC_008611	242774	inetrgenic					MUL_0233-MUL_0235			C	T	C	C	T					intergenic	strain-specific (Jp8756)
NC_008611	243301	inetrgenic					MUL_0233-MUL_0235			C	A	C	C	A					intergenic	strain-specific (Jp8756)
NC_008611	243407	inetrgenic					MUL_0233-MUL_0235			A	C	A	A	C					intergenic	strain-specific (Jp8756)
NC_008611	243436	inetrgenic					MUL_0233-MUL_0235			G	T	G	G	T					intergenic	strain-specific (Jp8756)
NC_008611	243638	inetrgenic					MUL_0233-MUL_0235			G	C	G	G	C					intergenic	strain-specific (Jp8756)
NC_008611	243640	inetrgenic					MUL_0233-MUL_0235			G	C	G	G	C					intergenic	strain-specific (Jp8756)
NC_008611	243926	coding	1	244788	243670	-1	MUL_0235	-	287	C	T	C	C	T	S	S	S	N	non-synonymous	strain-specific (Jp8756)	hypothetical protein
NC_008611	243975	coding	1	244788	243670	-1	MUL_0235	-	271	C	A	C	C	A	A	A	A	S	non-synonymous	strain-specific (Jp8756)	hypothetical protein
NC_008611	244161	coding	1	244788	243670	-1	MUL_0235	-	209	A	G	A	A	G	F	F	F	L	non-synonymous	strain-specific (Jp8756)	hypothetical protein
NC_008611	244647	coding	1	244788	243670	-1	MUL_0235	-	47	A	T	A	A	T	Y	Y	Y	N	non-synonymous	strain-specific (Jp8756)	hypothetical protein
NC_008611	244915	coding	1	245526	244795	-1	MUL_0236	echA6	203	T	G	T	T	G					synonymous	strain-specific (Jp8756)	enoyl-CoA hydratase EchA6
NC_008611	245037	coding	1	245526	244795	-1	MUL_0236	echA6	163	G	A	G	G	A	H	H	H	Y	non-synonymous	strain-specific (Jp8756)	enoyl-CoA hydratase EchA6
NC_008611	245177	coding	1	245526	244795	-1	MUL_0236	echA6	116	G	A	G	G	A	A	A	A	V	non-synonymous	strain-specific (Jp8756)	enoyl-CoA hydratase EchA6
NC_008611	245186	coding	1	245526	244795	-1	MUL_0236	echA6	113	G	C	G	G	C	A	A	A	G	non-synonymous	strain-specific (Jp8756)	enoyl-CoA hydratase EchA6
NC_008611	245275	coding	1	245526	244795	-1	MUL_0236	echA6	83	C	T	C	C	T					synonymous	strain-specific (Jp8756)	enoyl-CoA hydratase EchA6
NC_008611	245485	coding	1	245526	244795	-1	MUL_0236	echA6	13	C	T	C	C	T					synonymous	strain-specific (Jp8756)	enoyl-CoA hydratase EchA6
NC_008611	245571	coding	1	245553	247034	+1	MUL_0237	accD3	6	G	A	G	G	A	D	D	D	N	non-synonymous	strain-specific (Jp8756)	acetyl-coenzyme a carboxylase carboxyl transferase (subunit beta) AccD3
NC_008611	245755	coding	1	245553	247034	+1	MUL_0237	accD3	67	C	T	C	C	T	A	A	A	V	non-synonymous	strain-specific (Jp8756)	acetyl-coenzyme a carboxylase carboxyl transferase (subunit beta) AccD3
NC_008611	245820	coding	1	245553	247034	+1	MUL_0237	accD3	89	A	G	A	A	G	M	M	M	V	non-synonymous	strain-specific (Jp8756)	acetyl-coenzyme a carboxylase carboxyl transferase (subunit beta) AccD3
NC_008611	246194	coding	1	245553	247034	+1	MUL_0237	accD3	213	C	G	C	C	G					synonymous	strain-specific (Jp8756)	acetyl-coenzyme a carboxylase carboxyl transferase (subunit beta) AccD3
NC_008611	246233	coding	1	245553	247034	+1	MUL_0237	accD3	226	G	A	G	G	A					synonymous	strain-specific (Jp8756)	acetyl-coenzyme a carboxylase carboxyl transferase (subunit beta) AccD3
NC_008611	246255	coding	1	245553	247034	+1	MUL_0237	accD3	234	C	A	C	C	A	P	P	P	T	non-synonymous	strain-specific (Jp8756)	acetyl-coenzyme a carboxylase carboxyl transferase (subunit beta) AccD3
NC_008611	246716	coding	1	245553	247034	+1	MUL_0237	accD3	387	A	G	A	A	G					synonymous	strain-specific (Jp8756)	acetyl-coenzyme a carboxylase carboxyl transferase (subunit beta) AccD3
NC_008611	246722	coding	1	245553	247034	+1	MUL_0237	accD3	389	A	G	A	A	G					synonymous	strain-specific (Jp8756)	acetyl-coenzyme a carboxylase carboxyl transferase (subunit beta) AccD3
NC_008611	246986	coding	1	245553	247034	+1	MUL_0237	accD3	477	A	G	A	A	G					synonymous	strain-specific (Jp8756)	acetyl-coenzyme a carboxylase carboxyl transferase (subunit beta) AccD3
NC_008611	247194	inetrgenic					MUL_0237-MUL_0240			T	C	T	T	C					intergenic	strain-specific (Jp8756)
NC_008611	247433	inetrgenic					MUL_0237-MUL_0240			C	G	C	C	G					intergenic	strain-specific (Jp8756)
NC_008611	247533	inetrgenic					MUL_0237-MUL_0240			A	C	A	A	C					intergenic	strain-specific (Jp8756)
NC_008611	247672	inetrgenic					MUL_0237-MUL_0240			T	G	T	T	G					intergenic	strain-specific (Jp8756)
NC_008611	247976	inetrgenic					MUL_0237-MUL_0240			T	G	T	T	G					intergenic	strain-specific (Jp8756)
NC_008611	248037	inetrgenic					MUL_0237-MUL_0240			A	G	A	A	G					intergenic	strain-specific (Jp8756)
NC_008611	248141	coding	1	248092	249591	+1	MUL_0240	-	16	A	C	A	A	C	E	E	E	A	non-synonymous	strain-specific (Jp8756)	conserved two-domain transmembrane protein
NC_008611	248192	coding	1	248092	249591	+1	MUL_0240	-	33	T	C	T	T	C	V	V	V	A	non-synonymous	strain-specific (Jp8756)	conserved two-domain transmembrane protein
NC_008611	248254	coding	1	248092	249591	+1	MUL_0240	-	54	T	A	T	T	A	S	S	S	T	non-synonymous	strain-specific (Jp8756)	conserved two-domain transmembrane protein
NC_008611	248508	coding	1	248092	249591	+1	MUL_0240	-	138	G	A	G	G	A					synonymous	strain-specific (Jp8756)	conserved two-domain transmembrane protein
NC_008611	248833	coding	1	248092	249591	+1	MUL_0240	-	247	A	G	A	A	G	T	T	T	A	non-synonymous	strain-specific (Jp8756)	conserved two-domain transmembrane protein
NC_008611	249116	coding	1	248092	249591	+1	MUL_0240	-	341	G	A	G	G	A	C	C	C	Y	non-synonymous	strain-specific (Jp8756)	conserved two-domain transmembrane protein
NC_008611	249223	coding	1	248092	249591	+1	MUL_0240	-	377	A	G	A	A	G	R	R	R	G	non-synonymous	strain-specific (Jp8756)	conserved two-domain transmembrane protein
NC_008611	249227	coding	1	248092	249591	+1	MUL_0240	-	378	G	A	G	G	A	C	C	C	Y	non-synonymous	strain-specific (Jp8756)	conserved two-domain transmembrane protein
NC_008611	249264	coding	1	248092	249591	+1	MUL_0240	-	390	C	G	C	C	G					synonymous	strain-specific (Jp8756)	conserved two-domain transmembrane protein
NC_008611	249406	coding	1	248092	249591	+1	MUL_0240	-	438	G	A	G	G	A	V	V	V	I	non-synonymous	strain-specific (Jp8756)	conserved two-domain transmembrane protein
NC_008611	249735	coding	1	249613	250875	+1	MUL_0241	bioF2_1	40	C	A	C	C	A	H	H	H	Q	non-synonymous	strain-specific (Jp8756)	8-amino-7-oxononanoate synthase BioF2_1
NC_008611	249853	coding	1	249613	250875	+1	MUL_0241	bioF2_1	80	C	T	C	C	T	P	P	P	S	non-synonymous	strain-specific (Jp8756)	8-amino-7-oxononanoate synthase BioF2_1
NC_008611	250022	coding	1	249613	250875	+1	MUL_0241	bioF2_1	136	G	A	G	G	A	C	C	C	Y	non-synonymous	strain-specific (Jp8756)	8-amino-7-oxononanoate synthase BioF2_1
NC_008611	250081	coding	1	249613	250875	+1	MUL_0241	bioF2_1	156	C	T	C	C	T	R	R	R	C	non-synonymous	strain-specific (Jp8756)	8-amino-7-oxononanoate synthase BioF2_1
NC_008611	250167	coding	1	249613	250875	+1	MUL_0241	bioF2_1	184	G	T	G	G	T	L	L	L	F	non-synonymous	strain-specific (Jp8756)	8-amino-7-oxononanoate synthase BioF2_1
NC_008611	250190	coding	1	249613	250875	+1	MUL_0241	bioF2_1	192	G	A	G	G	A	G	G	G	D	non-synonymous	strain-specific (Jp8756)	8-amino-7-oxononanoate synthase BioF2_1
NC_008611	250339	coding	1	249613	250875	+1	MUL_0241	bioF2_1	242	A	C	A	A	C	I	I	I	L	non-synonymous	strain-specific (Jp8756)	8-amino-7-oxononanoate synthase BioF2_1
NC_008611	250374	coding	1	249613	250875	+1	MUL_0241	bioF2_1	253	T	C	T	T	C					synonymous	strain-specific (Jp8756)	8-amino-7-oxononanoate synthase BioF2_1
NC_008611	250379	coding	1	249613	250875	+1	MUL_0241	bioF2_1	255	A	G	A	A	G	D	D	D	G	non-synonymous	strain-specific (Jp8756)	8-amino-7-oxononanoate synthase BioF2_1
NC_008611	250422	coding	1	249613	250875	+1	MUL_0241	bioF2_1	269	A	G	A	A	G					synonymous	strain-specific (Jp8756)	8-amino-7-oxononanoate synthase BioF2_1
NC_008611	250443	coding	1	249613	250875	+1	MUL_0241	bioF2_1	276	G	A	G	G	A					synonymous	strain-specific (Jp8756)	8-amino-7-oxononanoate synthase BioF2_1
NC_008611	250503	coding	1	249613	250875	+1	MUL_0241	bioF2_1	296	A	G	A	A	G					synonymous	strain-specific (Jp8756)	8-amino-7-oxononanoate synthase BioF2_1
NC_008611	250588	coding	1	249613	250875	+1	MUL_0241	bioF2_1	325	T	G	T	T	G	Y	Y	Y	D	non-synonymous	strain-specific (Jp8756)	8-amino-7-oxononanoate synthase BioF2_1
NC_008611	250592	coding	1	249613	250875	+1	MUL_0241	bioF2_1	326	T	C	T	T	C	I	I	I	T	non-synonymous	strain-specific (Jp8756)	8-amino-7-oxononanoate synthase BioF2_1
NC_008611	250660	coding	1	249613	250875	+1	MUL_0241	bioF2_1	349	G	C	G	G	C	V	V	V	L	non-synonymous	strain-specific (Jp8756)	8-amino-7-oxononanoate synthase BioF2_1
NC_008611	250733	coding	1	249613	250875	+1	MUL_0241	bioF2_1	373	T	A	T	T	A	V	V	V	D	non-synonymous	strain-specific (Jp8756)	8-amino-7-oxononanoate synthase BioF2_1
NC_008611	250917	inetrgenic					MUL_0241-MUL_0242			G	C	G	G	C					intergenic	strain-specific (Jp8756)
NC_008611	251167	coding	1	251051	251995	+1	MUL_0242	cysM	38	A	C	A	A	C	E	E	E	D	non-synonymous	strain-specific (Jp8756)	cysteine synthase B CysM
NC_008611	251314	coding	1	251051	251995	+1	MUL_0242	cysM	87	A	G	A	A	G					synonymous	strain-specific (Jp8756)	cysteine synthase B CysM
NC_008611	251518	coding	1	251051	251995	+1	MUL_0242	cysM	155	G	C	G	G	C	E	E	E	D	non-synonymous	strain-specific (Jp8756)	cysteine synthase B CysM
NC_008611	251687	coding	1	251051	251995	+1	MUL_0242	cysM	212	C	T	C	C	T	L	L	L	F	non-synonymous	strain-specific (Jp8756)	cysteine synthase B CysM
NC_008611	251760	coding	1	251051	251995	+1	MUL_0242	cysM	236	G	A	G	G	A	C	C	C	Y	non-synonymous	strain-specific (Jp8756)	cysteine synthase B CysM
NC_008611	251973	coding	1	251051	251995	+1	MUL_0242	cysM	307	G	C	G	G	C	R	R	R	P	non-synonymous	strain-specific (Jp8756)	cysteine synthase B CysM
NC_008611	252663	inetrgenic					MUL_0242-MUL_0245			A	G	A	A	G					intergenic	strain-specific (Jp8756)
NC_008611	252707	inetrgenic					MUL_0242-MUL_0245			T	C	T	T	C					intergenic	strain-specific (Jp8756)
NC_008611	252980	inetrgenic					MUL_0242-MUL_0245			A	G	A	A	G					intergenic	strain-specific (Jp8756)
NC_008611	252983	inetrgenic					MUL_0242-MUL_0245			G	A	G	G	A					intergenic	strain-specific (Jp8756)
NC_008611	253208	inetrgenic					MUL_0242-MUL_0245			G	A	G	G	A					intergenic	strain-specific (Jp8756)
NC_008611	253380	coding	1	253772	253251	-1	MUL_0245	-	130	A	G	A	A	G					synonymous	strain-specific (Jp8756)	transcriptional regulatory protein
NC_008611	253594	coding	1	253772	253251	-1	MUL_0245	-	59	C	T	C	C	T	G	G	G	D	non-synonymous	strain-specific (Jp8756)	transcriptional regulatory protein
NC_008611	253881	inetrgenic					MUL_0245-MUL_0247			C	T	C	C	T					intergenic	strain-specific (Jp8756)
NC_008611	253931	inetrgenic					MUL_0245-MUL_0247			A	G	A	A	G					intergenic	strain-specific (Jp8756)
NC_008611	253975	inetrgenic					MUL_0245-MUL_0247			G	C	G	G	C					intergenic	strain-specific (Jp8756)
NC_008611	254009	inetrgenic					MUL_0245-MUL_0247			G	C	G	G	C					intergenic	strain-specific (Jp8756)
NC_008611	254102	inetrgenic					MUL_0245-MUL_0247			G	T	G	G	T					intergenic	strain-specific (Jp8756)
NC_008611	254104	inetrgenic					MUL_0245-MUL_0247			C	T	C	C	T					intergenic	strain-specific (Jp8756)
NC_008611	254164	inetrgenic					MUL_0245-MUL_0247			G	A	G	G	A					intergenic	strain-specific (Jp8756)
NC_008611	254193	inetrgenic					MUL_0245-MUL_0247			A	G	A	A	G					intergenic	strain-specific (Jp8756)
NC_008611	254659	coding	1	254272	255651	+1	MUL_0247	-	129	G	T	G	G	T	G	G	G	C	non-synonymous	strain-specific (Jp8756)	hypothetical protein
NC_008611	254783	coding	1	254272	255651	+1	MUL_0247	-	170	A	G	A	A	G	E	E	E	G	non-synonymous	strain-specific (Jp8756)	hypothetical protein
NC_008611	254872	coding	1	254272	255651	+1	MUL_0247	-	200	A	G	A	A	G	I	I	I	V	non-synonymous	strain-specific (Jp8756)	hypothetical protein
NC_008611	254956	coding	1	254272	255651	+1	MUL_0247	-	228	A	G	A	A	G	R	R	R	G	non-synonymous	strain-specific (Jp8756)	hypothetical protein
NC_008611	254984	coding	1	254272	255651	+1	MUL_0247	-	237	G	C	G	G	C	R	R	R	P	non-synonymous	strain-specific (Jp8756)	hypothetical protein
NC_008611	255167	coding	1	254272	255651	+1	MUL_0247	-	298	G	T	G	G	T	R	R	R	L	non-synonymous	strain-specific (Jp8756)	hypothetical protein
NC_008611	255478	coding	1	254272	255651	+1	MUL_0247	-	402	T	A	T	T	A	S	S	S	T	non-synonymous	strain-specific (Jp8756)	hypothetical protein
NC_008611	255581	coding	1	254272	255651	+1	MUL_0247	-	436	A	T	A	A	T	E	E	E	V	non-synonymous	strain-specific (Jp8756)	hypothetical protein
NC_008611	255602	coding	1	254272	255651	+1	MUL_0247	-	443	C	G	C	C	G	S	S	S	C	non-synonymous	strain-specific (Jp8756)	hypothetical protein
NC_008611	255727	inetrgenic					MUL_0247-MUL_0248			A	G	A	A	G					intergenic	strain-specific (Jp8756)
NC_008611	255736	inetrgenic					MUL_0247-MUL_0248			C	G	C	C	G					intergenic	strain-specific (Jp8756)
NC_008611	255787	inetrgenic					MUL_0247-MUL_0248			T	C	T	T	C					intergenic	strain-specific (Jp8756)
NC_008611	255876	coding	1	255802	256512	+1	MUL_0248	prrA	24	C	G	C	C	G					synonymous	strain-specific (Jp8756)	two component response transcriptional regulatory protein PrrA
NC_008611	256116	coding	1	255802	256512	+1	MUL_0248	prrA	104	A	C	A	A	C					synonymous	strain-specific (Jp8756)	two component response transcriptional regulatory protein PrrA
NC_008611	256509	coding	1	255802	256512	+1	MUL_0248	prrA	235	T	A	T	T	A	H	H	H	Q	non-synonymous	strain-specific (Jp8756)	two component response transcriptional regulatory protein PrrA
NC_008611	256592	coding	1	256527	257867	+1	MUL_0249	prrB	21	A	G	A	A	G					synonymous	strain-specific (Jp8756)	two component sensor histidine kinase PrrB
NC_008611	256802	coding	1	256527	257867	+1	MUL_0249	prrB	91	C	G	C	C	G					synonymous	strain-specific (Jp8756)	two component sensor histidine kinase PrrB
NC_008611	256833	coding	1	256527	257867	+1	MUL_0249	prrB	102	G	A	G	G	A	E	E	E	K	non-synonymous	strain-specific (Jp8756)	two component sensor histidine kinase PrrB
NC_008611	257152	coding	1	256527	257867	+1	MUL_0249	prrB	208	G	C	G	G	C	G	G	G	A	non-synonymous	strain-specific (Jp8756)	two component sensor histidine kinase PrrB
NC_008611	257354	coding	1	256527	257867	+1	MUL_0249	prrB	275	G	A	G	G	A					synonymous	strain-specific (Jp8756)	two component sensor histidine kinase PrrB
NC_008611	257901	inetrgenic					MUL_0249-MUL_0251			C	T	C	C	T					intergenic	strain-specific (Jp8756)
NC_008611	258006	inetrgenic					MUL_0249-MUL_0251			A	G	A	A	G					intergenic	strain-specific (Jp8756)
NC_008611	258255	inetrgenic					MUL_0249-MUL_0251			G	C	G	G	C					intergenic	strain-specific (Jp8756)
NC_008611	258314	inetrgenic					MUL_0249-MUL_0251			G	A	G	G	A					intergenic	strain-specific (Jp8756)
NC_008611	258426	inetrgenic					MUL_0249-MUL_0251			C	G	C	C	G					intergenic	strain-specific (Jp8756)
NC_008611	258435	inetrgenic					MUL_0249-MUL_0251			C	T	C	C	T					intergenic	strain-specific (Jp8756)
NC_008611	258470	inetrgenic					MUL_0249-MUL_0251			C	A	C	C	A					intergenic	strain-specific (Jp8756)
NC_008611	258503	inetrgenic					MUL_0249-MUL_0251			T	C	T	T	C					intergenic	strain-specific (Jp8756)
NC_008611	258581	coding	1	258759	258526	-1	MUL_0251	-	59	T	A	T	T	A	E	E	E	V	non-synonymous	strain-specific (Jp8756)	hypothetical protein
NC_008611	258901	coding	1	259770	258772	-1	MUL_0252	ompA	289	G	A	G	G	A					synonymous	strain-specific (Jp8756)	outer membrane protein a OmpA
NC_008611	259469	coding	1	259770	258772	-1	MUL_0252	ompA	100	C	T	C	C	T	G	G	G	E	non-synonymous	strain-specific (Jp8756)	outer membrane protein a OmpA
NC_008611	259744	coding	1	259770	258772	-1	MUL_0252	ompA	8	T	C	T	T	C					synonymous	strain-specific (Jp8756)	outer membrane protein a OmpA
NC_008611	260158	inetrgenic					MUL_0253-MUL_0254			G	A	G	G	A					intergenic	strain-specific (Jp8756)
NC_008611	260278	coding	1	260170	261744	+1	MUL_0254	-	36	T	C	T	T	C	Y	Y	Y	H	non-synonymous	strain-specific (Jp8756)	oxidoreductase
NC_008611	260636	coding	1	260170	261744	+1	MUL_0254	-	155	A	G	A	A	G	Y	Y	Y	C	non-synonymous	strain-specific (Jp8756)	oxidoreductase
NC_008611	260753	coding	1	260170	261744	+1	MUL_0254	-	194	T	C	T	T	C	L	L	L	P	non-synonymous	strain-specific (Jp8756)	oxidoreductase
NC_008611	260864	coding	1	260170	261744	+1	MUL_0254	-	231	T	C	T	T	C	M	M	M	T	non-synonymous	strain-specific (Jp8756)	oxidoreductase
NC_008611	261072	coding	1	260170	261744	+1	MUL_0254	-	300	C	G	C	C	G	F	F	F	L	non-synonymous	strain-specific (Jp8756)	oxidoreductase
NC_008611	261821	coding	1	263044	261749	-1	MUL_0255	gltA2	407	G	A	G	G	A					synonymous	strain-specific (Jp8756)	citrate synthase I GltA2
NC_008611	261915	coding	1	263044	261749	-1	MUL_0255	gltA2	376	G	C	G	G	C	A	A	A	G	non-synonymous	strain-specific (Jp8756)	citrate synthase I GltA2
NC_008611	262007	coding	1	263044	261749	-1	MUL_0255	gltA2	345	G	A	G	G	A					synonymous	strain-specific (Jp8756)	citrate synthase I GltA2
NC_008611	262073	coding	1	263044	261749	-1	MUL_0255	gltA2	323	C	T	C	C	T					synonymous	strain-specific (Jp8756)	citrate synthase I GltA2
NC_008611	262896	coding	1	263044	261749	-1	MUL_0255	gltA2	49	G	A	G	G	A	A	A	A	V	non-synonymous	strain-specific (Jp8756)	citrate synthase I GltA2
NC_008611	262981	coding	1	263044	261749	-1	MUL_0255	gltA2	21	C	T	C	C	T	A	A	A	T	non-synonymous	strain-specific (Jp8756)	citrate synthase I GltA2
NC_008611	263213	inetrgenic					MUL_0255-MUL_0256			A	C	A	A	C					intergenic	strain-specific (Jp8756)
NC_008611	263262	inetrgenic					MUL_0255-MUL_0256			C	T	C	C	T					intergenic	strain-specific (Jp8756)
NC_008611	263494	coding	1	264901	263432	-1	MUL_0256	-	469	G	A	G	G	A	L	L	L	F	non-synonymous	strain-specific (Jp8756)	monooxygenase
NC_008611	263567	coding	1	264901	263432	-1	MUL_0256	-	444	G	C	G	G	C	C	C	C	W	non-synonymous	strain-specific (Jp8756)	monooxygenase
NC_008611	263724	coding	1	264901	263432	-1	MUL_0256	-	392	G	A	G	G	A	T	T	T	I	non-synonymous	strain-specific (Jp8756)	monooxygenase
NC_008611	263757	coding	1	264901	263432	-1	MUL_0256	-	381	T	C	T	T	C	D	D	D	G	non-synonymous	strain-specific (Jp8756)	monooxygenase
NC_008611	264145	coding	1	264901	263432	-1	MUL_0256	-	252	G	C	G	G	C	R	R	R	G	non-synonymous	strain-specific (Jp8756)	monooxygenase
NC_008611	264282	coding	1	264901	263432	-1	MUL_0256	-	206	A	G	A	A	G	L	L	L	P	non-synonymous	strain-specific (Jp8756)	monooxygenase
NC_008611	264297	coding	1	264901	263432	-1	MUL_0256	-	201	C	G	C	C	G	R	R	R	P	non-synonymous	strain-specific (Jp8756)	monooxygenase
NC_008611	266902	coding	1	266751	267605	+1	MUL_0259	citA	50	A	T	A	A	T	N	N	N	I	non-synonymous	strain-specific (Jp8756)	citrate synthase II CitA
NC_008611	266906	coding	1	266751	267605	+1	MUL_0259	citA	51	C	T	C	C	T					synonymous	strain-specific (Jp8756)	citrate synthase II CitA
NC_008611	266927	coding	1	266751	267605	+1	MUL_0259	citA	58	A	G	A	A	G					synonymous	strain-specific (Jp8756)	citrate synthase II CitA
NC_008611	266983	coding	1	266751	267605	+1	MUL_0259	citA	77	G	A	G	G	A	G	G	G	D	non-synonymous	strain-specific (Jp8756)	citrate synthase II CitA
NC_008611	267163	coding	1	266751	267605	+1	MUL_0259	citA	137	T	G	T	T	G	L	L	L	R	non-synonymous	strain-specific (Jp8756)	citrate synthase II CitA
NC_008611	267392	coding	1	266751	267605	+1	MUL_0259	citA	213	T	G	T	T	G	D	D	D	E	non-synonymous	strain-specific (Jp8756)	citrate synthase II CitA
NC_008611	267449	coding	1	266751	267605	+1	MUL_0259	citA	232	C	G	C	C	G					synonymous	strain-specific (Jp8756)	citrate synthase II CitA
NC_008611	267472	coding	1	266751	267605	+1	MUL_0259	citA	240	T	C	T	T	C	V	V	V	A	non-synonymous	strain-specific (Jp8756)	citrate synthase II CitA
NC_008611	267545	coding	1	266751	267605	+1	MUL_0259	citA	264	A	G	A	A	G					synonymous	strain-specific (Jp8756)	citrate synthase II CitA
NC_008611	267631	inetrgenic					MUL_0259-MUL_0261			A	G	A	A	G					intergenic	strain-specific (Jp8756)
NC_008611	267914	inetrgenic					MUL_0259-MUL_0261			G	A	G	G	A					intergenic	strain-specific (Jp8756)
NC_008611	268006	inetrgenic					MUL_0259-MUL_0261			T	C	T	T	C					intergenic	strain-specific (Jp8756)
NC_008611	270876	inetrgenic					MUL_0261-MUL_0263			C	T	C	C	T					intergenic	strain-specific (Jp8756)
NC_008611	271287	inetrgenic					MUL_0261-MUL_0263			A	T	A	A	T					intergenic	strain-specific (Jp8756)
NC_008611	271311	inetrgenic					MUL_0261-MUL_0263			G	A	G	G	A					intergenic	strain-specific (Jp8756)
NC_008611	271582	inetrgenic					MUL_0261-MUL_0263			G	A	G	G	A					intergenic	strain-specific (Jp8756)
NC_008611	271682	inetrgenic					MUL_0261-MUL_0263			A	C	A	A	C					intergenic	strain-specific (Jp8756)
NC_008611	271697	inetrgenic					MUL_0261-MUL_0263			C	A	C	C	A					intergenic	strain-specific (Jp8756)
NC_008611	271806	inetrgenic					MUL_0261-MUL_0263			G	C	G	G	C					intergenic	strain-specific (Jp8756)
NC_008611	271815	inetrgenic					MUL_0261-MUL_0263			G	A	G	G	A					intergenic	strain-specific (Jp8756)
NC_008611	272114	inetrgenic					MUL_0261-MUL_0263			C	A	C	C	A					intergenic	strain-specific (Jp8756)
NC_008611	272140	inetrgenic					MUL_0261-MUL_0263			C	G	C	C	G					intergenic	strain-specific (Jp8756)
NC_008611	272187	inetrgenic					MUL_0261-MUL_0263			A	C	A	A	C					intergenic	strain-specific (Jp8756)
NC_008611	272220	inetrgenic					MUL_0261-MUL_0263			A	T	A	A	T					intergenic	strain-specific (Jp8756)
NC_008611	272241	inetrgenic					MUL_0261-MUL_0263			T	C	T	T	C					intergenic	strain-specific (Jp8756)
NC_008611	272278	inetrgenic					MUL_0261-MUL_0263			T	C	T	T	C					intergenic	strain-specific (Jp8756)
NC_008611	272349	inetrgenic					MUL_0261-MUL_0263			G	C	G	G	C					intergenic	strain-specific (Jp8756)
NC_008611	272597	inetrgenic					MUL_0261-MUL_0263			T	A	T	T	A					intergenic	strain-specific (Jp8756)
NC_008611	272631	inetrgenic					MUL_0261-MUL_0263			A	G	A	A	G					intergenic	strain-specific (Jp8756)
NC_008611	272716	inetrgenic					MUL_0261-MUL_0263			T	G	T	T	G					intergenic	strain-specific (Jp8756)
NC_008611	272972	inetrgenic					MUL_0261-MUL_0263			G	C	G	G	C					intergenic	strain-specific (Jp8756)
NC_008611	273140	coding	1	273137	273595	+1	MUL_0263	-	1	G	A	G	G	A	A	A	A	T	non-synonymous	strain-specific (Jp8756)	hypothetical protein
NC_008611	273481	coding	1	273137	273595	+1	MUL_0263	-	114	G	C	G	G	C	E	E	E	D	non-synonymous	strain-specific (Jp8756)	hypothetical protein
NC_008611	273494	coding	1	273137	273595	+1	MUL_0263	-	119	G	A	G	G	A	V	V	V	I	non-synonymous	strain-specific (Jp8756)	hypothetical protein
NC_008611	273568	coding	1	273137	273595	+1	MUL_0263	-	143	G	A	G	G	A					synonymous	strain-specific (Jp8756)	hypothetical protein
NC_008611	273765	coding	1	275357	273672	-1	MUL_0264	fprB	530	C	A	C	C	A	K	K	K	N	non-synonymous	strain-specific (Jp8756)	NADPH:adrenodoxin oxidoreductase FprB
NC_008611	273972	coding	1	275357	273672	-1	MUL_0264	fprB	461	A	G	A	A	G					synonymous	strain-specific (Jp8756)	NADPH:adrenodoxin oxidoreductase FprB
NC_008611	274072	coding	1	275357	273672	-1	MUL_0264	fprB	428	C	G	C	C	G	R	R	R	P	non-synonymous	strain-specific (Jp8756)	NADPH:adrenodoxin oxidoreductase FprB
NC_008611	274591	coding	1	275357	273672	-1	MUL_0264	fprB	255	G	A	G	G	A	T	T	T	I	non-synonymous	strain-specific (Jp8756)	NADPH:adrenodoxin oxidoreductase FprB
NC_008611	274711	coding	1	275357	273672	-1	MUL_0264	fprB	215	T	C	T	T	C	H	H	H	R	non-synonymous	strain-specific (Jp8756)	NADPH:adrenodoxin oxidoreductase FprB
NC_008611	275181	coding	1	275357	273672	-1	MUL_0264	fprB	58	A	C	A	A	C					synonymous	strain-specific (Jp8756)	NADPH:adrenodoxin oxidoreductase FprB
NC_008611	275225	coding	1	275357	273672	-1	MUL_0264	fprB	44	T	C	T	T	C	T	T	T	A	non-synonymous	strain-specific (Jp8756)	NADPH:adrenodoxin oxidoreductase FprB
NC_008611	275910	coding	1	276401	275376	-1	MUL_0265	-	163	A	G	A	A	G					synonymous	strain-specific (Jp8756)	hypothetical protein
NC_008611	275950	coding	1	276401	275376	-1	MUL_0265	-	150	A	G	A	A	G	L	L	L	P	non-synonymous	strain-specific (Jp8756)	hypothetical protein
NC_008611	276093	coding	1	276401	275376	-1	MUL_0265	-	102	A	G	A	A	G					synonymous	strain-specific (Jp8756)	hypothetical protein
NC_008611	276719	coding	1	276608	277738	+1	MUL_0266	serC	37	A	G	A	A	G	T	T	T	A	non-synonymous	strain-specific (Jp8756)	phosphoserine aminotransferase SerC
NC_008611	276992	coding	1	276608	277738	+1	MUL_0266	serC	128	G	A	G	G	A	E	E	E	K	non-synonymous	strain-specific (Jp8756)	phosphoserine aminotransferase SerC
NC_008611	277021	coding	1	276608	277738	+1	MUL_0266	serC	137	G	T	G	G	T					synonymous	strain-specific (Jp8756)	phosphoserine aminotransferase SerC
NC_008611	277277	coding	1	276608	277738	+1	MUL_0266	serC	223	G	A	G	G	A	V	V	V	I	non-synonymous	strain-specific (Jp8756)	phosphoserine aminotransferase SerC
NC_008611	277452	coding	1	276608	277738	+1	MUL_0266	serC	281	C	T	C	C	T	A	A	A	V	non-synonymous	strain-specific (Jp8756)	phosphoserine aminotransferase SerC
NC_008611	277693	coding	1	276608	277738	+1	MUL_0266	serC	361	C	T	C	C	T					synonymous	strain-specific (Jp8756)	phosphoserine aminotransferase SerC
NC_008611	277799	inetrgenic					MUL_0266-MUL_0267			C	T	C	C	T					intergenic	strain-specific (Jp8756)
NC_008611	278054	coding	1	277860	278651	+1	MUL_0267	-	64	G	A	G	G	A					synonymous	strain-specific (Jp8756)	hypothetical protein
NC_008611	278462	coding	1	277860	278651	+1	MUL_0267	-	200	A	C	A	A	C					synonymous	strain-specific (Jp8756)	hypothetical protein
NC_008611	278535	coding	1	277860	278651	+1	MUL_0267	-	225	C	G	C	C	G	P	P	P	A	non-synonymous	strain-specific (Jp8756)	hypothetical protein
NC_008611	278898	coding	1	278935	278648	-1	MUL_0268	-	12	C	G	C	C	G	G	G	G	A	non-synonymous	strain-specific (Jp8756)	transmembrane protein
NC_008611	279733	coding	1	279738	278932	-1	MUL_0269	-	1	C	T	C	C	T					synonymous	strain-specific (Jp8756)	rRNA methyltransferase
NC_008611	279750	inetrgenic					MUL_0269-MUL_0270			A	G	A	A	G					intergenic	strain-specific (Jp8756)
NC_008611	279860	coding	1	280199	279768	-1	MUL_0270	-	113	T	C	T	T	C	T	T	T	A	non-synonymous	strain-specific (Jp8756)	transcriptional regulatory protein (possibly marR-family)
NC_008611	280271	inetrgenic					MUL_0270-MUL_0271			C	T	C	C	T					intergenic	strain-specific (Jp8756)
NC_008611	280410	inetrgenic					MUL_0270-MUL_0271			G	A	G	G	A					intergenic	strain-specific (Jp8756)
NC_008611	280417	inetrgenic					MUL_0270-MUL_0271			C	T	C	C	T					intergenic	strain-specific (Jp8756)
NC_008611	280557	coding	1	280458	280739	+1	MUL_0271	-	33	A	G	A	A	G	S	S	S	G	non-synonymous	strain-specific (Jp8756)	conserved transmembrane protein
NC_008611	280786	coding	1	280763	281218	+1	MUL_0272	-	7	A	G	A	A	G					synonymous	strain-specific (Jp8756)	hypothetical protein
NC_008611	280823	coding	1	280763	281218	+1	MUL_0272	-	20	G	A	G	G	A	A	A	A	T	non-synonymous	strain-specific (Jp8756)	hypothetical protein
NC_008611	281032	coding	1	280763	281218	+1	MUL_0272	-	89	T	C	T	T	C					synonymous	strain-specific (Jp8756)	hypothetical protein
NC_008611	281323	coding	1	282018	281215	-1	MUL_0273	-	231	C	G	C	C	G					synonymous	strain-specific (Jp8756)	hypothetical protein
NC_008611	282100	inetrgenic					MUL_0273-MUL_0274			C	G	C	C	G					intergenic	strain-specific (Jp8756)
NC_008611	282573	coding	1	282124	283833	+1	MUL_0274	-	149	C	A	C	C	A	F	F	F	L	non-synonymous	strain-specific (Jp8756)	conserved transmembrane protein
NC_008611	283374	coding	1	282124	283833	+1	MUL_0274	-	416	C	T	C	C	T					synonymous	strain-specific (Jp8756)	conserved transmembrane protein
NC_008611	283426	coding	1	282124	283833	+1	MUL_0274	-	434	A	G	A	A	G	M	M	M	V	non-synonymous	strain-specific (Jp8756)	conserved transmembrane protein
NC_008611	283484	coding	1	282124	283833	+1	MUL_0274	-	453	C	T	C	C	T	A	A	A	V	non-synonymous	strain-specific (Jp8756)	conserved transmembrane protein
NC_008611	283508	coding	1	282124	283833	+1	MUL_0274	-	461	C	G	C	C	G	A	A	A	G	non-synonymous	strain-specific (Jp8756)	conserved transmembrane protein
NC_008611	283924	coding	1	283830	284318	+1	MUL_0275	-	31	G	A	G	G	A	G	G	G	D	non-synonymous	strain-specific (Jp8756)	conserved exported protein
NC_008611	283987	coding	1	283830	284318	+1	MUL_0275	-	52	T	C	T	T	C	M	M	M	T	non-synonymous	strain-specific (Jp8756)	conserved exported protein
NC_008611	284042	coding	1	283830	284318	+1	MUL_0275	-	70	G	A	G	G	A					synonymous	strain-specific (Jp8756)	conserved exported protein
NC_008611	284229	coding	1	283830	284318	+1	MUL_0275	-	133	T	G	T	T	G	F	F	F	V	non-synonymous	strain-specific (Jp8756)	conserved exported protein
NC_008611	284301	coding	1	283830	284318	+1	MUL_0275	-	157	G	A	G	G	A	V	V	V	M	non-synonymous	strain-specific (Jp8756)	conserved exported protein
NC_008611	284421	inetrgenic					MUL_0275-MUL_0276			C	T	C	C	T					intergenic	strain-specific (Jp8756)
NC_008611	284506	coding	1	284426	285280	+1	MUL_0276	-	26	C	G	C	C	G	H	H	H	Q	non-synonymous	strain-specific (Jp8756)	hypothetical protein
NC_008611	284537	coding	1	284426	285280	+1	MUL_0276	-	37	G	C	G	G	C	A	A	A	P	non-synonymous	strain-specific (Jp8756)	hypothetical protein
NC_008611	284630	coding	1	284426	285280	+1	MUL_0276	-	68	C	G	C	C	G	P	P	P	A	non-synonymous	strain-specific (Jp8756)	hypothetical protein
NC_008611	284676	coding	1	284426	285280	+1	MUL_0276	-	83	T	C	T	T	C	L	L	L	P	non-synonymous	strain-specific (Jp8756)	hypothetical protein
NC_008611	284706	coding	1	284426	285280	+1	MUL_0276	-	93	A	G	A	A	G	D	D	D	G	non-synonymous	strain-specific (Jp8756)	hypothetical protein
NC_008611	284990	coding	1	284426	285280	+1	MUL_0276	-	188	C	T	C	C	T					synonymous	strain-specific (Jp8756)	hypothetical protein
NC_008611	285031	coding	1	284426	285280	+1	MUL_0276	-	201	G	A	G	G	A					synonymous	strain-specific (Jp8756)	hypothetical protein
NC_008611	285050	coding	1	284426	285280	+1	MUL_0276	-	208	C	T	C	C	T	R	R	R	W	non-synonymous	strain-specific (Jp8756)	hypothetical protein
NC_008611	285103	coding	1	284426	285280	+1	MUL_0276	-	225	T	C	T	T	C					synonymous	strain-specific (Jp8756)	hypothetical protein
NC_008611	285209	coding	1	284426	285280	+1	MUL_0276	-	261	A	G	A	A	G	T	T	T	A	non-synonymous	strain-specific (Jp8756)	hypothetical protein
NC_008611	285363	coding	1	286188	285277	-1	MUL_0277	-	275	A	C	A	A	C	S	S	S	A	non-synonymous	strain-specific (Jp8756)	hypothetical protein
NC_008611	285585	coding	1	286188	285277	-1	MUL_0277	-	201	G	C	G	G	C	L	L	L	V	non-synonymous	strain-specific (Jp8756)	hypothetical protein
NC_008611	285766	coding	1	286188	285277	-1	MUL_0277	-	140	T	G	T	T	G	K	K	K	N	non-synonymous	strain-specific (Jp8756)	hypothetical protein
NC_008611	285924	coding	1	286188	285277	-1	MUL_0277	-	88	A	G	A	A	G	S	S	S	P	non-synonymous	strain-specific (Jp8756)	hypothetical protein
NC_008611	286275	inetrgenic					MUL_0277-MUL_0278			G	T	G	G	T					intergenic	strain-specific (Jp8756)
NC_008611	286309	coding	1	288245	286293	-1	MUL_0278	fadE10	645	A	G	A	A	G	V	V	V	A	non-synonymous	strain-specific (Jp8756)	acyl-CoA dehydrogenase FadE10
NC_008611	286664	coding	1	288245	286293	-1	MUL_0278	fadE10	527	A	G	A	A	G	F	F	F	L	non-synonymous	strain-specific (Jp8756)	acyl-CoA dehydrogenase FadE10
NC_008611	286731	coding	1	288245	286293	-1	MUL_0278	fadE10	504	T	C	T	T	C					synonymous	strain-specific (Jp8756)	acyl-CoA dehydrogenase FadE10
NC_008611	286758	coding	1	288245	286293	-1	MUL_0278	fadE10	495	T	C	T	T	C					synonymous	strain-specific (Jp8756)	acyl-CoA dehydrogenase FadE10
NC_008611	287270	coding	1	288245	286293	-1	MUL_0278	fadE10	325	C	G	C	C	G	D	D	D	H	non-synonymous	strain-specific (Jp8756)	acyl-CoA dehydrogenase FadE10
NC_008611	287412	coding	1	288245	286293	-1	MUL_0278	fadE10	277	G	A	G	G	A					synonymous	strain-specific (Jp8756)	acyl-CoA dehydrogenase FadE10
NC_008611	287973	coding	1	288245	286293	-1	MUL_0278	fadE10	90	T	G	T	T	G					synonymous	strain-specific (Jp8756)	acyl-CoA dehydrogenase FadE10
NC_008611	288326	inetrgenic					MUL_0278-MUL_0279			G	A	G	G	A					intergenic	strain-specific (Jp8756)
NC_008611	288397	inetrgenic					MUL_0278-MUL_0279			A	G	A	A	G					intergenic	strain-specific (Jp8756)
NC_008611	288447	coding	1	288986	288432	-1	MUL_0279	cspB	179	A	C	A	A	C					synonymous	strain-specific (Jp8756)	cold shock-like protein B CspB
NC_008611	288610	coding	1	288986	288432	-1	MUL_0279	cspB	125	T	C	T	T	C	H	H	H	R	non-synonymous	strain-specific (Jp8756)	cold shock-like protein B CspB
NC_008611	289089	coding	1	289000	289404	+1	MUL_0280	-	29	T	G	T	T	G					synonymous	strain-specific (Jp8756)	hypothetical protein
NC_008611	289458	coding	1	289401	290483	+1	MUL_0281	moaA2	19	G	A	G	G	A	V	V	V	I	non-synonymous	strain-specific (Jp8756)	molybdenum cofactor biosynthesis protein A2 MoaA2
NC_008611	289639	coding	1	289401	290483	+1	MUL_0281	moaA2	79	C	T	C	C	T	P	P	P	L	non-synonymous	strain-specific (Jp8756)	molybdenum cofactor biosynthesis protein A2 MoaA2
NC_008611	289657	coding	1	289401	290483	+1	MUL_0281	moaA2	85	C	G	C	C	G	P	P	P	R	non-synonymous	strain-specific (Jp8756)	molybdenum cofactor biosynthesis protein A2 MoaA2
NC_008611	290027	coding	1	289401	290483	+1	MUL_0281	moaA2	208	G	A	G	G	A					synonymous	strain-specific (Jp8756)	molybdenum cofactor biosynthesis protein A2 MoaA2
NC_008611	290445	coding	1	289401	290483	+1	MUL_0281	moaA2	348	C	G	C	C	G	L	L	L	V	non-synonymous	strain-specific (Jp8756)	molybdenum cofactor biosynthesis protein A2 MoaA2
NC_008611	290544	coding	1	290497	290790	+1	MUL_0282	moaD2	15	G	C	G	G	C					synonymous	strain-specific (Jp8756)	molybdenum cofactor biosynthesis protein D 2 MoaD2
NC_008611	290584	coding	1	290497	290790	+1	MUL_0282	moaD2	29	A	G	A	A	G	R	R	R	G	non-synonymous	strain-specific (Jp8756)	molybdenum cofactor biosynthesis protein D 2 MoaD2
NC_008611	290648	coding	1	290497	290790	+1	MUL_0282	moaD2	50	C	T	C	C	T	P	P	P	L	non-synonymous	strain-specific (Jp8756)	molybdenum cofactor biosynthesis protein D 2 MoaD2
NC_008611	290791	inetrgenic					MUL_0282-MUL_0283			T	C	T	T	C					intergenic	strain-specific (Jp8756)
NC_008611	290823	inetrgenic					MUL_0282-MUL_0283			G	T	G	G	T					intergenic	strain-specific (Jp8756)
NC_008611	290855	inetrgenic					MUL_0282-MUL_0283			A	T	A	A	T					intergenic	strain-specific (Jp8756)
NC_008611	291129	inetrgenic					MUL_0282-MUL_0283			T	C	T	T	C					intergenic	strain-specific (Jp8756)
NC_008611	291575	coding	1	291203	292066	+1	MUL_0283	rpfA	124	G	C	G	G	C	D	D	D	H	non-synonymous	strain-specific (Jp8756)	resuscitation-promoting factor RpfA
NC_008611	291584	coding	1	291203	292066	+1	MUL_0283	rpfA	127	C	G	C	C	G	P	P	P	A	non-synonymous	strain-specific (Jp8756)	resuscitation-promoting factor RpfA
NC_008611	292033	coding	1	291203	292066	+1	MUL_0283	rpfA	276	T	C	T	T	C					synonymous	strain-specific (Jp8756)	resuscitation-promoting factor RpfA
NC_008611	292090	inetrgenic					MUL_0283-MUL_0284			C	G	C	C	G					intergenic	strain-specific (Jp8756)
NC_008611	292117	coding	1	292536	292111	-1	MUL_0284	moaE2	139	C	G	C	C	G					synonymous	strain-specific (Jp8756)	molybdenum cofactor biosynthesis protein E2 MoaE2
NC_008611	292129	coding	1	292536	292111	-1	MUL_0284	moaE2	135	C	T	C	C	T					synonymous	strain-specific (Jp8756)	molybdenum cofactor biosynthesis protein E2 MoaE2
NC_008611	293074	coding	1	293560	293015	-1	MUL_0286	moaC2	162	C	T	C	C	T	V	V	V	I	non-synonymous	strain-specific (Jp8756)	molybdenum cofactor biosynthesis protein C 2 MoaC2
NC_008611	293124	coding	1	293560	293015	-1	MUL_0286	moaC2	145	A	G	A	A	G	V	V	V	A	non-synonymous	strain-specific (Jp8756)	molybdenum cofactor biosynthesis protein C 2 MoaC2
NC_008611	293130	coding	1	293560	293015	-1	MUL_0286	moaC2	143	A	C	A	A	C	I	I	I	S	non-synonymous	strain-specific (Jp8756)	molybdenum cofactor biosynthesis protein C 2 MoaC2
NC_008611	293179	coding	1	293560	293015	-1	MUL_0286	moaC2	127	G	C	G	G	C	R	R	R	G	non-synonymous	strain-specific (Jp8756)	molybdenum cofactor biosynthesis protein C 2 MoaC2
NC_008611	293398	coding	1	293560	293015	-1	MUL_0286	moaC2	54	C	T	C	C	T	V	V	V	I	non-synonymous	strain-specific (Jp8756)	molybdenum cofactor biosynthesis protein C 2 MoaC2
NC_008611	293430	coding	1	293560	293015	-1	MUL_0286	moaC2	43	G	A	G	G	A	A	A	A	V	non-synonymous	strain-specific (Jp8756)	molybdenum cofactor biosynthesis protein C 2 MoaC2
NC_008611	293752	coding	1	293773	293564	-1	MUL_0287	-	7	T	C	T	T	C	T	T	T	A	non-synonymous	strain-specific (Jp8756)	hypothetical protein
NC_008611	293971	coding	1	293836	296094	+1	MUL_0288	-	45	A	C	A	A	C					synonymous	strain-specific (Jp8756)	hypothetical protein
NC_008611	294085	coding	1	293836	296094	+1	MUL_0288	-	83	A	G	A	A	G	T	T	T	A	non-synonymous	strain-specific (Jp8756)	hypothetical protein
NC_008611	294323	coding	1	293836	296094	+1	MUL_0288	-	162	G	A	G	G	A	G	G	G	D	non-synonymous	strain-specific (Jp8756)	hypothetical protein
NC_008611	294495	coding	1	293836	296094	+1	MUL_0288	-	219	A	T	A	A	T					synonymous	strain-specific (Jp8756)	hypothetical protein
NC_008611	294721	coding	1	293836	296094	+1	MUL_0288	-	295	G	A	G	G	A	V	V	V	I	non-synonymous	strain-specific (Jp8756)	hypothetical protein
NC_008611	294813	coding	1	293836	296094	+1	MUL_0288	-	325	G	C	G	G	C					synonymous	strain-specific (Jp8756)	hypothetical protein
NC_008611	295335	coding	1	293836	296094	+1	MUL_0288	-	499	G	T	G	G	T					synonymous	strain-specific (Jp8756)	hypothetical protein
NC_008611	295857	coding	1	293836	296094	+1	MUL_0288	-	673	G	A	G	G	A					synonymous	strain-specific (Jp8756)	hypothetical protein
NC_008611	296066	coding	1	293836	296094	+1	MUL_0288	-	743	T	C	T	T	C	M	M	M	T	non-synonymous	strain-specific (Jp8756)	hypothetical protein
NC_008611	296656	coding	1	296198	297826	+1	MUL_0289	ercc3	152	A	T	A	A	T	E	E	E	D	non-synonymous	strain-specific (Jp8756)	DNA helicase Ercc3
NC_008611	296686	coding	1	296198	297826	+1	MUL_0289	ercc3	162	A	G	A	A	G					synonymous	strain-specific (Jp8756)	DNA helicase Ercc3
NC_008611	296974	coding	1	296198	297826	+1	MUL_0289	ercc3	258	C	G	C	C	G					synonymous	strain-specific (Jp8756)	DNA helicase Ercc3
NC_008611	297179	coding	1	296198	297826	+1	MUL_0289	ercc3	327	G	A	G	G	A	D	D	D	N	non-synonymous	strain-specific (Jp8756)	DNA helicase Ercc3
NC_008611	297305	coding	1	296198	297826	+1	MUL_0289	ercc3	369	G	A	G	G	A	A	A	A	T	non-synonymous	strain-specific (Jp8756)	DNA helicase Ercc3
NC_008611	297689	coding	1	296198	297826	+1	MUL_0289	ercc3	497	C	G	C	C	G	R	R	R	G	non-synonymous	strain-specific (Jp8756)	DNA helicase Ercc3
NC_008611	297923	inetrgenic					MUL_0289-MUL_0290			T	G	T	T	G					intergenic	strain-specific (Jp8756)
NC_008611	298024	coding	1	298375	297938	-1	MUL_0290	-	117	T	C	T	T	C	N	N	N	D	non-synonymous	strain-specific (Jp8756)	hypothetical protein
NC_008611	298050	coding	1	298375	297938	-1	MUL_0290	-	108	G	A	G	G	A	P	P	P	L	non-synonymous	strain-specific (Jp8756)	hypothetical protein
NC_008611	298084	coding	1	298375	297938	-1	MUL_0290	-	97	G	T	G	G	T	H	H	H	N	non-synonymous	strain-specific (Jp8756)	hypothetical protein
NC_008611	298122	coding	1	298375	297938	-1	MUL_0290	-	84	G	A	G	G	A	T	T	T	I	non-synonymous	strain-specific (Jp8756)	hypothetical protein
NC_008611	298189	coding	1	298375	297938	-1	MUL_0290	-	62	G	A	G	G	A	R	R	R	C	non-synonymous	strain-specific (Jp8756)	hypothetical protein
NC_008611	298766	coding	1	298676	298996	+1	MUL_0291	-	30	G	A	G	G	A	V	V	V	I	non-synonymous	strain-specific (Jp8756)	hypothetical protein
NC_008611	299048	coding	1	299971	299024	-1	MUL_0292	-	307	G	A	G	G	A					synonymous	strain-specific (Jp8756)	hypothetical protein
NC_008611	299278	coding	1	299971	299024	-1	MUL_0292	-	231	C	A	C	C	A	A	A	A	S	non-synonymous	strain-specific (Jp8756)	hypothetical protein
NC_008611	299405	coding	1	299971	299024	-1	MUL_0292	-	188	G	A	G	G	A					synonymous	strain-specific (Jp8756)	hypothetical protein
NC_008611	299738	coding	1	299971	299024	-1	MUL_0292	-	77	C	T	C	C	T					synonymous	strain-specific (Jp8756)	hypothetical protein
NC_008611	300012	inetrgenic					MUL_0292-MUL_0293			C	G	C	C	G					intergenic	strain-specific (Jp8756)
NC_008611	300253	coding	1	300616	300077	-1	MUL_0293	-	121	G	A	G	G	A	R	R	R	W	non-synonymous	strain-specific (Jp8756)	transcriptional regulator
NC_008611	300496	coding	1	300616	300077	-1	MUL_0293	-	40	T	C	T	T	C	T	T	T	A	non-synonymous	strain-specific (Jp8756)	transcriptional regulator
NC_008611	300610	coding	1	300616	300077	-1	MUL_0293	-	2	T	C	T	T	C	T	T	T	A	non-synonymous	strain-specific (Jp8756)	transcriptional regulator
NC_008611	300658	inetrgenic					MUL_0293-MUL_0294			A	C	A	A	C					intergenic	strain-specific (Jp8756)
NC_008611	300705	coding	1	300693	301904	+1	MUL_0294	-	4	C	A	C	C	A	L	L	L	I	non-synonymous	strain-specific (Jp8756)	membrane-associated oxidoreductase
NC_008611	300758	coding	1	300693	301904	+1	MUL_0294	-	21	C	T	C	C	T					synonymous	strain-specific (Jp8756)	membrane-associated oxidoreductase
NC_008611	300904	coding	1	300693	301904	+1	MUL_0294	-	70	T	C	T	T	C	I	I	I	T	non-synonymous	strain-specific (Jp8756)	membrane-associated oxidoreductase
NC_008611	301302	coding	1	300693	301904	+1	MUL_0294	-	203	T	G	T	T	G	F	F	F	V	non-synonymous	strain-specific (Jp8756)	membrane-associated oxidoreductase
NC_008611	301323	coding	1	300693	301904	+1	MUL_0294	-	210	G	A	G	G	A	D	D	D	N	non-synonymous	strain-specific (Jp8756)	membrane-associated oxidoreductase
NC_008611	301333	coding	1	300693	301904	+1	MUL_0294	-	213	A	G	A	A	G	H	H	H	R	non-synonymous	strain-specific (Jp8756)	membrane-associated oxidoreductase
NC_008611	301430	coding	1	300693	301904	+1	MUL_0294	-	245	T	G	T	T	G	I	I	I	M	non-synonymous	strain-specific (Jp8756)	membrane-associated oxidoreductase
NC_008611	301574	coding	1	300693	301904	+1	MUL_0294	-	293	C	G	C	C	G					synonymous	strain-specific (Jp8756)	membrane-associated oxidoreductase
NC_008611	301612	coding	1	300693	301904	+1	MUL_0294	-	306	G	A	G	G	A	C	C	C	Y	non-synonymous	strain-specific (Jp8756)	membrane-associated oxidoreductase
NC_008611	301708	coding	1	300693	301904	+1	MUL_0294	-	338	A	G	A	A	G	H	H	H	R	non-synonymous	strain-specific (Jp8756)	membrane-associated oxidoreductase
NC_008611	302563	coding	1	304063	301919	-1	MUL_0295	fadB	500	C	T	C	C	T	G	G	G	S	non-synonymous	strain-specific (Jp8756)	fatty oxidation protein FadB
NC_008611	302873	coding	1	304063	301919	-1	MUL_0295	fadB	396	G	A	G	G	A					synonymous	strain-specific (Jp8756)	fatty oxidation protein FadB
NC_008611	302884	coding	1	304063	301919	-1	MUL_0295	fadB	393	C	A	C	C	A	A	A	A	S	non-synonymous	strain-specific (Jp8756)	fatty oxidation protein FadB
NC_008611	302937	coding	1	304063	301919	-1	MUL_0295	fadB	375	G	A	G	G	A	T	T	T	I	non-synonymous	strain-specific (Jp8756)	fatty oxidation protein FadB
NC_008611	303334	coding	1	304063	301919	-1	MUL_0295	fadB	243	A	G	A	A	G					synonymous	strain-specific (Jp8756)	fatty oxidation protein FadB
NC_008611	303639	coding	1	304063	301919	-1	MUL_0295	fadB	141	G	A	G	G	A	A	A	A	V	non-synonymous	strain-specific (Jp8756)	fatty oxidation protein FadB
NC_008611	303658	coding	1	304063	301919	-1	MUL_0295	fadB	135	G	C	G	G	C	Q	Q	Q	E	non-synonymous	strain-specific (Jp8756)	fatty oxidation protein FadB
NC_008611	303731	coding	1	304063	301919	-1	MUL_0295	fadB	110	G	A	G	G	A					synonymous	strain-specific (Jp8756)	fatty oxidation protein FadB
NC_008611	303967	coding	1	304063	301919	-1	MUL_0295	fadB	32	C	T	C	C	T	A	A	A	T	non-synonymous	strain-specific (Jp8756)	fatty oxidation protein FadB
NC_008611	304093	coding	1	305279	304068	-1	MUL_0296	fadA	395	G	A	G	G	A	A	A	A	V	non-synonymous	strain-specific (Jp8756)	acyl-CoA thiolase FadA
NC_008611	304624	coding	1	305279	304068	-1	MUL_0296	fadA	218	C	T	C	C	T	G	G	G	D	non-synonymous	strain-specific (Jp8756)	acyl-CoA thiolase FadA
NC_008611	305137	coding	1	305279	304068	-1	MUL_0296	fadA	47	T	G	T	T	G	E	E	E	A	non-synonymous	strain-specific (Jp8756)	acyl-CoA thiolase FadA
NC_008611	305222	coding	1	305279	304068	-1	MUL_0296	fadA	19	A	T	A	A	T	Y	Y	Y	N	non-synonymous	strain-specific (Jp8756)	acyl-CoA thiolase FadA
NC_008611	305311	inetrgenic					MUL_0296-MUL_0297			A	G	A	A	G					intergenic	strain-specific (Jp8756)
NC_008611	305378	inetrgenic					MUL_0296-MUL_0297			C	G	C	C	G					intergenic	strain-specific (Jp8756)
NC_008611	305394	inetrgenic					MUL_0296-MUL_0297			G	C	G	G	C					intergenic	strain-specific (Jp8756)
NC_008611	305783	coding	1	305484	306680	+1	MUL_0297	-	99	T	C	T	T	C					synonymous	strain-specific (Jp8756)	aminotransferase
NC_008611	306181	coding	1	305484	306680	+1	MUL_0297	-	232	C	T	C	C	T	A	A	A	V	non-synonymous	strain-specific (Jp8756)	aminotransferase
NC_008611	306232	coding	1	305484	306680	+1	MUL_0297	-	249	T	C	T	T	C	L	L	L	P	non-synonymous	strain-specific (Jp8756)	aminotransferase
NC_008611	306321	coding	1	305484	306680	+1	MUL_0297	-	279	C	T	C	C	T					synonymous	strain-specific (Jp8756)	aminotransferase
NC_008611	306406	coding	1	305484	306680	+1	MUL_0297	-	307	T	C	T	T	C	I	I	I	T	non-synonymous	strain-specific (Jp8756)	aminotransferase
NC_008611	306458	coding	1	305484	306680	+1	MUL_0297	-	324	A	G	A	A	G					synonymous	strain-specific (Jp8756)	aminotransferase
NC_008611	306540	coding	1	305484	306680	+1	MUL_0297	-	352	G	A	G	G	A	A	A	A	T	non-synonymous	strain-specific (Jp8756)	aminotransferase
NC_008611	306570	coding	1	305484	306680	+1	MUL_0297	-	362	C	T	C	C	T	P	P	P	S	non-synonymous	strain-specific (Jp8756)	aminotransferase
NC_008611	306599	coding	1	305484	306680	+1	MUL_0297	-	371	A	G	A	A	G					synonymous	strain-specific (Jp8756)	aminotransferase
NC_008611	307014	inetrgenic					MUL_0297-MUL_0299			A	G	A	A	G					intergenic	strain-specific (Jp8756)
NC_008611	307120	inetrgenic					MUL_0297-MUL_0299			A	G	A	A	G					intergenic	strain-specific (Jp8756)
NC_008611	307269	coding	1	307620	307165	-1	MUL_0299	-	117	A	G	A	A	G	S	S	S	P	non-synonymous	strain-specific (Jp8756)	hypothetical protein
NC_008611	307362	coding	1	307620	307165	-1	MUL_0299	-	86	G	A	G	G	A	R	R	R	C	non-synonymous	strain-specific (Jp8756)	hypothetical protein
NC_008611	307703	inetrgenic					MUL_0299-MUL_0301			T	C	T	T	C					intergenic	strain-specific (Jp8756)
NC_008611	307939	inetrgenic					MUL_0299-MUL_0301			G	A	G	G	A					intergenic	strain-specific (Jp8756)
NC_008611	307966	inetrgenic					MUL_0299-MUL_0301			C	G	C	C	G					intergenic	strain-specific (Jp8756)
NC_008611	308016	inetrgenic					MUL_0299-MUL_0301			A	G	A	A	G					intergenic	strain-specific (Jp8756)
NC_008611	308171	inetrgenic					MUL_0299-MUL_0301			C	T	C	C	T					intergenic	strain-specific (Jp8756)
NC_008611	308301	inetrgenic					MUL_0299-MUL_0301			G	A	G	G	A					intergenic	strain-specific (Jp8756)
NC_008611	308477	inetrgenic					MUL_0299-MUL_0301			C	A	C	C	A					intergenic	strain-specific (Jp8756)
NC_008611	308732	inetrgenic					MUL_0299-MUL_0301			T	C	T	T	C					intergenic	strain-specific (Jp8756)
NC_008611	309001	coding	1	309237	308797	-1	MUL_0301	-	78	T	C	T	T	C					synonymous	strain-specific (Jp8756)	hypothetical protein
NC_008611	309706	coding	1	309301	311001	+1	MUL_0302	pdc	135	T	C	T	T	C	F	F	F	L	non-synonymous	strain-specific (Jp8756)	pyruvate or indole-3-pyruvate decarboxylase Pdc
NC_008611	309784	coding	1	309301	311001	+1	MUL_0302	pdc	161	A	C	A	A	C	I	I	I	L	non-synonymous	strain-specific (Jp8756)	pyruvate or indole-3-pyruvate decarboxylase Pdc
NC_008611	310062	coding	1	309301	311001	+1	MUL_0302	pdc	253	G	A	G	G	A					synonymous	strain-specific (Jp8756)	pyruvate or indole-3-pyruvate decarboxylase Pdc
NC_008611	310250	coding	1	309301	311001	+1	MUL_0302	pdc	316	A	G	A	A	G	Q	Q	Q	R	non-synonymous	strain-specific (Jp8756)	pyruvate or indole-3-pyruvate decarboxylase Pdc
NC_008611	310581	coding	1	309301	311001	+1	MUL_0302	pdc	426	G	A	G	G	A					synonymous	strain-specific (Jp8756)	pyruvate or indole-3-pyruvate decarboxylase Pdc
NC_008611	310653	coding	1	309301	311001	+1	MUL_0302	pdc	450	G	A	G	G	A					synonymous	strain-specific (Jp8756)	pyruvate or indole-3-pyruvate decarboxylase Pdc
NC_008611	310683	coding	1	309301	311001	+1	MUL_0302	pdc	460	C	G	C	C	G					synonymous	strain-specific (Jp8756)	pyruvate or indole-3-pyruvate decarboxylase Pdc
NC_008611	311306	inetrgenic					MUL_0303-MUL_0305			G	A	G	G	A					intergenic	strain-specific (Jp8756)
NC_008611	311323	inetrgenic					MUL_0303-MUL_0305			A	G	A	A	G					intergenic	strain-specific (Jp8756)
NC_008611	311683	inetrgenic					MUL_0303-MUL_0305			T	C	T	T	C					intergenic	strain-specific (Jp8756)
NC_008611	311707	inetrgenic					MUL_0303-MUL_0305			C	T	C	C	T					intergenic	strain-specific (Jp8756)
NC_008611	311777	inetrgenic					MUL_0303-MUL_0305			T	C	T	T	C					intergenic	strain-specific (Jp8756)
NC_008611	312182	coding	1	312467	311874	-1	MUL_0305	-	95	A	G	A	A	G	C	C	C	R	non-synonymous	strain-specific (Jp8756)	hypothetical protein
NC_008611	312211	coding	1	312467	311874	-1	MUL_0305	-	85	C	A	C	C	A	S	S	S	I	non-synonymous	strain-specific (Jp8756)	hypothetical protein
NC_008611	312543	coding	1	313366	312464	-1	MUL_0306	-	274	G	A	G	G	A	P	P	P	L	non-synonymous	strain-specific (Jp8756)	hypothetical protein
NC_008611	312761	coding	1	313366	312464	-1	MUL_0306	-	201	A	C	A	A	C					synonymous	strain-specific (Jp8756)	hypothetical protein
NC_008611	312882	coding	1	313366	312464	-1	MUL_0306	-	161	T	G	T	T	G	Y	Y	Y	A	non-synonymous	strain-specific (Jp8756)	hypothetical protein
NC_008611	312961	coding	1	313366	312464	-1	MUL_0306	-	135	G	C	G	G	C	L	L	L	V	non-synonymous	strain-specific (Jp8756)	hypothetical protein
NC_008611	313130	coding	1	313366	312464	-1	MUL_0306	-	78	G	A	G	G	A					synonymous	strain-specific (Jp8756)	hypothetical protein
NC_008611	313187	coding	1	313366	312464	-1	MUL_0306	-	59	A	G	A	A	G					synonymous	strain-specific (Jp8756)	hypothetical protein
NC_008611	313279	coding	1	313366	312464	-1	MUL_0306	-	29	C	G	C	C	G	V	V	V	L	non-synonymous	strain-specific (Jp8756)	hypothetical protein
NC_008611	313380	inetrgenic					MUL_0306-MUL_0308			C	G	C	C	G					intergenic	strain-specific (Jp8756)
NC_008611	313508	inetrgenic					MUL_0306-MUL_0308			A	G	A	A	G					intergenic	strain-specific (Jp8756)
NC_008611	313630	inetrgenic					MUL_0306-MUL_0308			G	C	G	G	C					intergenic	strain-specific (Jp8756)
NC_008611	313694	inetrgenic					MUL_0306-MUL_0308			G	A	G	G	A					intergenic	strain-specific (Jp8756)
NC_008611	314142	inetrgenic					MUL_0306-MUL_0308			A	G	A	A	G					intergenic	strain-specific (Jp8756)
NC_008611	314257	inetrgenic					MUL_0306-MUL_0308			A	G	A	A	G					intergenic	strain-specific (Jp8756)
NC_008611	314280	inetrgenic					MUL_0306-MUL_0308			A	G	A	A	G					intergenic	strain-specific (Jp8756)
NC_008611	314603	inetrgenic					MUL_0306-MUL_0308			G	A	G	G	A					intergenic	strain-specific (Jp8756)
NC_008611	314790	inetrgenic					MUL_0306-MUL_0308			G	T	G	G	T					intergenic	strain-specific (Jp8756)
NC_008611	314799	inetrgenic					MUL_0306-MUL_0308			C	T	C	C	T					intergenic	strain-specific (Jp8756)
NC_008611	314852	inetrgenic					MUL_0306-MUL_0308			A	G	A	A	G					intergenic	strain-specific (Jp8756)
NC_008611	314969	inetrgenic					MUL_0306-MUL_0308			C	T	C	C	T					intergenic	strain-specific (Jp8756)
NC_008611	315027	inetrgenic					MUL_0306-MUL_0308			A	C	A	A	C					intergenic	strain-specific (Jp8756)
NC_008611	315219	coding	1	316344	315163	-1	MUL_0308	-	375	C	T	C	C	T	V	V	V	I	non-synonymous	strain-specific (Jp8756)	hypothetical protein
NC_008611	315547	coding	1	316344	315163	-1	MUL_0308	-	265	T	C	T	T	C					synonymous	strain-specific (Jp8756)	hypothetical protein
NC_008611	315653	coding	1	316344	315163	-1	MUL_0308	-	230	G	T	G	G	T	A	A	A	D	non-synonymous	strain-specific (Jp8756)	hypothetical protein
NC_008611	315797	coding	1	316344	315163	-1	MUL_0308	-	182	A	G	A	A	G	V	V	V	A	non-synonymous	strain-specific (Jp8756)	hypothetical protein
NC_008611	316039	coding	1	316344	315163	-1	MUL_0308	-	101	G	A	G	G	A					synonymous	strain-specific (Jp8756)	hypothetical protein
NC_008611	316212	coding	1	316344	315163	-1	MUL_0308	-	44	T	C	T	T	C	T	T	T	A	non-synonymous	strain-specific (Jp8756)	hypothetical protein
NC_008611	316515	coding	1	316860	316438	-1	MUL_0309	-	115	G	C	G	G	C	R	R	R	G	non-synonymous	strain-specific (Jp8756)	conserved lipoprotein
NC_008611	316656	coding	1	316860	316438	-1	MUL_0309	-	68	T	C	T	T	C	I	I	I	V	non-synonymous	strain-specific (Jp8756)	conserved lipoprotein
NC_008611	316903	inetrgenic					MUL_0309-MUL_0310			G	C	G	G	C					intergenic	strain-specific (Jp8756)
NC_008611	316907	inetrgenic					MUL_0309-MUL_0310			T	G	T	T	G					intergenic	strain-specific (Jp8756)
NC_008611	317026	coding	1	317004	317768	+1	MUL_0310	echA8_2	7	G	A	G	G	A	G	G	G	E	non-synonymous	strain-specific (Jp8756)	enoyl-CoA hydratase, EchA8_2
NC_008611	317039	coding	1	317004	317768	+1	MUL_0310	echA8_2	11	A	G	A	A	G					synonymous	strain-specific (Jp8756)	enoyl-CoA hydratase, EchA8_2
NC_008611	317114	coding	1	317004	317768	+1	MUL_0310	echA8_2	36	C	T	C	C	T					synonymous	strain-specific (Jp8756)	enoyl-CoA hydratase, EchA8_2
NC_008611	317749	coding	1	317004	317768	+1	MUL_0310	echA8_2	248	G	T	G	G	T	G	G	G	V	non-synonymous	strain-specific (Jp8756)	enoyl-CoA hydratase, EchA8_2
NC_008611	317841	coding	1	317765	318196	+1	MUL_0311	-	25	G	A	G	G	A	G	G	G	D	non-synonymous	strain-specific (Jp8756)	conserved hypothetical secreted protein
NC_008611	317955	coding	1	317765	318196	+1	MUL_0311	-	63	C	T	C	C	T	S	S	S	F	non-synonymous	strain-specific (Jp8756)	conserved hypothetical secreted protein
NC_008611	318077	coding	1	317765	318196	+1	MUL_0311	-	104	A	G	A	A	G	T	T	T	A	non-synonymous	strain-specific (Jp8756)	conserved hypothetical secreted protein
NC_008611	318710	inetrgenic					MUL_0311-MUL_0313			C	T	C	C	T					intergenic	strain-specific (Jp8756)
NC_008611	318844	coding	1	318774	319097	+1	MUL_0313	-	23	A	T	A	A	T	D	D	D	V	non-synonymous	strain-specific (Jp8756)	hypothetical protein
NC_008611	319361	coding	1	320390	319116	-1	MUL_0314	cyp150A6	343	G	C	G	G	C	R	R	R	G	non-synonymous	strain-specific (Jp8756)	cytochrome P450 150A6 Cyp150A6
NC_008611	319412	coding	1	320390	319116	-1	MUL_0314	cyp150A6	326	A	G	A	A	G	S	S	S	P	non-synonymous	strain-specific (Jp8756)	cytochrome P450 150A6 Cyp150A6
NC_008611	319632	coding	1	320390	319116	-1	MUL_0314	cyp150A6	252	A	G	A	A	G					synonymous	strain-specific (Jp8756)	cytochrome P450 150A6 Cyp150A6
NC_008611	319741	coding	1	320390	319116	-1	MUL_0314	cyp150A6	216	C	T	C	C	T	R	R	R	Q	non-synonymous	strain-specific (Jp8756)	cytochrome P450 150A6 Cyp150A6
NC_008611	319960	coding	1	320390	319116	-1	MUL_0314	cyp150A6	143	G	C	G	G	C	A	A	A	G	non-synonymous	strain-specific (Jp8756)	cytochrome P450 150A6 Cyp150A6
NC_008611	320434	inetrgenic					MUL_0314-MUL_0315			C	T	C	C	T					intergenic	strain-specific (Jp8756)
NC_008611	320460	inetrgenic					MUL_0314-MUL_0315			C	T	C	C	T					intergenic	strain-specific (Jp8756)
NC_008611	320766	coding	1	320674	321405	+1	MUL_0315	fabG2	30	C	G	C	C	G					synonymous	strain-specific (Jp8756)	3-oxoacyl-[acyl-carrier protein] reductase, FabG2
NC_008611	320767	coding	1	320674	321405	+1	MUL_0315	fabG2	31	A	C	A	A	C	S	S	S	R	non-synonymous	strain-specific (Jp8756)	3-oxoacyl-[acyl-carrier protein] reductase, FabG2
NC_008611	320780	coding	1	320674	321405	+1	MUL_0315	fabG2	35	C	T	C	C	T	T	T	T	I	non-synonymous	strain-specific (Jp8756)	3-oxoacyl-[acyl-carrier protein] reductase, FabG2
NC_008611	321194	coding	1	320674	321405	+1	MUL_0315	fabG2	173	C	T	C	C	T	A	A	A	V	non-synonymous	strain-specific (Jp8756)	3-oxoacyl-[acyl-carrier protein] reductase, FabG2
NC_008611	321767	coding	1	321729	323141	+1	MUL_0317	cyp188A3	12	T	G	T	T	G	H	H	H	Q	non-synonymous	strain-specific (Jp8756)	cytochrome P450 188A3 Cyp188A3
NC_008611	321768	coding	1	321729	323141	+1	MUL_0317	cyp188A3	13	C	A	C	C	A	Q	Q	Q	K	non-synonymous	strain-specific (Jp8756)	cytochrome P450 188A3 Cyp188A3
NC_008611	321850	coding	1	321729	323141	+1	MUL_0317	cyp188A3	40	G	A	G	G	A	C	C	C	Y	non-synonymous	strain-specific (Jp8756)	cytochrome P450 188A3 Cyp188A3
NC_008611	322029	coding	1	321729	323141	+1	MUL_0317	cyp188A3	100	A	T	A	A	T	I	I	I	F	non-synonymous	strain-specific (Jp8756)	cytochrome P450 188A3 Cyp188A3
NC_008611	322361	coding	1	321729	323141	+1	MUL_0317	cyp188A3	210	C	T	C	C	T					synonymous	strain-specific (Jp8756)	cytochrome P450 188A3 Cyp188A3
NC_008611	322409	coding	1	321729	323141	+1	MUL_0317	cyp188A3	226	G	C	G	G	C					synonymous	strain-specific (Jp8756)	cytochrome P450 188A3 Cyp188A3
NC_008611	322417	coding	1	321729	323141	+1	MUL_0317	cyp188A3	229	A	G	A	A	G	Q	Q	Q	R	non-synonymous	strain-specific (Jp8756)	cytochrome P450 188A3 Cyp188A3
NC_008611	322733	coding	1	321729	323141	+1	MUL_0317	cyp188A3	334	G	C	G	G	C	E	E	E	D	non-synonymous	strain-specific (Jp8756)	cytochrome P450 188A3 Cyp188A3
NC_008611	322781	coding	1	321729	323141	+1	MUL_0317	cyp188A3	350	G	A	G	G	A					synonymous	strain-specific (Jp8756)	cytochrome P450 188A3 Cyp188A3
NC_008611	322821	coding	1	321729	323141	+1	MUL_0317	cyp188A3	364	G	A	G	G	A	V	V	V	N	non-synonymous	strain-specific (Jp8756)	cytochrome P450 188A3 Cyp188A3
NC_008611	322822	coding	1	321729	323141	+1	MUL_0317	cyp188A3	364	T	A	T	T	A	V	V	V	N	non-synonymous	strain-specific (Jp8756)	cytochrome P450 188A3 Cyp188A3
NC_008611	323287	inetrgenic					MUL_0317-MUL_0319			A	G	A	A	G					intergenic	strain-specific (Jp8756)
NC_008611	323377	inetrgenic					MUL_0317-MUL_0319			G	C	G	G	C					intergenic	strain-specific (Jp8756)
NC_008611	323645	inetrgenic					MUL_0317-MUL_0319			T	C	T	T	C					intergenic	strain-specific (Jp8756)
NC_008611	323950	inetrgenic					MUL_0317-MUL_0319			G	A	G	G	A					intergenic	strain-specific (Jp8756)
NC_008611	324083	inetrgenic					MUL_0317-MUL_0319			C	A	C	C	A					intergenic	strain-specific (Jp8756)
NC_008611	324187	inetrgenic					MUL_0317-MUL_0319			A	G	A	A	G					intergenic	strain-specific (Jp8756)
NC_008611	324273	inetrgenic					MUL_0317-MUL_0319			G	C	G	G	C					intergenic	strain-specific (Jp8756)
NC_008611	324466	coding	1	325394	324354	-1	MUL_0319	-	309	C	T	C	C	T	G	G	G	E	non-synonymous	strain-specific (Jp8756)	acyl-CoA dehydrogenase
NC_008611	324488	coding	1	325394	324354	-1	MUL_0319	-	302	C	T	C	C	T	G	G	G	S	non-synonymous	strain-specific (Jp8756)	acyl-CoA dehydrogenase
NC_008611	324536	coding	1	325394	324354	-1	MUL_0319	-	286	C	T	C	C	T	A	A	A	T	non-synonymous	strain-specific (Jp8756)	acyl-CoA dehydrogenase
NC_008611	324590	coding	1	325394	324354	-1	MUL_0319	-	268	A	T	A	A	T	F	F	F	I	non-synonymous	strain-specific (Jp8756)	acyl-CoA dehydrogenase
NC_008611	324624	coding	1	325394	324354	-1	MUL_0319	-	256	T	C	T	T	C					synonymous	strain-specific (Jp8756)	acyl-CoA dehydrogenase
NC_008611	324971	coding	1	325394	324354	-1	MUL_0319	-	141	T	C	T	T	C	R	R	R	G	non-synonymous	strain-specific (Jp8756)	acyl-CoA dehydrogenase
NC_008611	325006	coding	1	325394	324354	-1	MUL_0319	-	129	C	A	C	C	A	W	W	W	L	non-synonymous	strain-specific (Jp8756)	acyl-CoA dehydrogenase
NC_008611	325378	coding	1	325394	324354	-1	MUL_0319	-	5	A	T	A	A	T	V	V	V	E	non-synonymous	strain-specific (Jp8756)	acyl-CoA dehydrogenase
NC_008611	325408	inetrgenic					MUL_0319-MUL_0320			G	A	G	G	A					intergenic	strain-specific (Jp8756)
NC_008611	325419	inetrgenic					MUL_0319-MUL_0320			C	T	C	C	T					intergenic	strain-specific (Jp8756)
NC_008611	325483	coding	1	325454	325954	+1	MUL_0320	-	9	A	G	A	A	G					synonymous	strain-specific (Jp8756)	hypothetical protein
NC_008611	325613	coding	1	325454	325954	+1	MUL_0320	-	53	C	G	C	C	G	H	H	H	D	non-synonymous	strain-specific (Jp8756)	hypothetical protein
NC_008611	325829	coding	1	325454	325954	+1	MUL_0320	-	125	C	T	C	C	T	R	R	R	W	non-synonymous	strain-specific (Jp8756)	hypothetical protein
NC_008611	326079	inetrgenic					MUL_0320-MUL_0321			T	C	T	T	C					intergenic	strain-specific (Jp8756)
NC_008611	326180	inetrgenic					MUL_0320-MUL_0321			T	C	T	T	C					intergenic	strain-specific (Jp8756)
NC_008611	326218	inetrgenic					MUL_0320-MUL_0321			C	T	C	C	T					intergenic	strain-specific (Jp8756)
NC_008611	326428	inetrgenic					MUL_0320-MUL_0321			G	C	G	G	C					intergenic	strain-specific (Jp8756)
NC_008611	326450	coding	1	327964	326429	-1	MUL_0321	-	504	C	T	C	C	T					synonymous	strain-specific (Jp8756)	integral membrane transporter
NC_008611	326459	coding	1	327964	326429	-1	MUL_0321	-	501	C	T	C	C	T					synonymous	strain-specific (Jp8756)	integral membrane transporter
NC_008611	326671	coding	1	327964	326429	-1	MUL_0321	-	431	A	C	A	A	C	C	C	C	G	non-synonymous	strain-specific (Jp8756)	integral membrane transporter
NC_008611	326981	coding	1	327964	326429	-1	MUL_0321	-	327	A	G	A	A	G					synonymous	strain-specific (Jp8756)	integral membrane transporter
NC_008611	327025	coding	1	327964	326429	-1	MUL_0321	-	313	T	C	T	T	C	T	T	T	A	non-synonymous	strain-specific (Jp8756)	integral membrane transporter
NC_008611	327049	coding	1	327964	326429	-1	MUL_0321	-	305	G	A	G	G	A	P	P	P	S	non-synonymous	strain-specific (Jp8756)	integral membrane transporter
NC_008611	327342	coding	1	327964	326429	-1	MUL_0321	-	207	A	G	A	A	G	L	L	L	P	non-synonymous	strain-specific (Jp8756)	integral membrane transporter
NC_008611	327656	coding	1	327964	326429	-1	MUL_0321	-	102	T	G	T	T	G	Q	Q	Q	H	non-synonymous	strain-specific (Jp8756)	integral membrane transporter
NC_008611	327720	coding	1	327964	326429	-1	MUL_0321	-	81	A	G	A	A	G	L	L	L	P	non-synonymous	strain-specific (Jp8756)	integral membrane transporter
NC_008611	327852	coding	1	327964	326429	-1	MUL_0321	-	37	G	A	G	G	A	A	A	A	V	non-synonymous	strain-specific (Jp8756)	integral membrane transporter
NC_008611	327925	coding	1	327964	326429	-1	MUL_0321	-	13	T	C	T	T	C	K	K	K	E	non-synonymous	strain-specific (Jp8756)	integral membrane transporter
NC_008611	328096	inetrgenic					MUL_0321-MUL_0322			G	A	G	G	A					intergenic	strain-specific (Jp8756)
NC_008611	328154	inetrgenic					MUL_0321-MUL_0322			G	A	G	G	A					intergenic	strain-specific (Jp8756)
NC_008611	328167	inetrgenic					MUL_0321-MUL_0322			T	C	T	T	C					intergenic	strain-specific (Jp8756)
NC_008611	328249	inetrgenic					MUL_0321-MUL_0322			T	G	T	T	G					intergenic	strain-specific (Jp8756)
NC_008611	328334	inetrgenic					MUL_0321-MUL_0322			G	A	G	G	A					intergenic	strain-specific (Jp8756)
NC_008611	328370	coding	1	329452	328370	-1	MUL_0322	-	360	T	C	T	T	C	*	*	*	W	non-synonymous	strain-specific (Jp8756)	acyl-CoA dehydrogenase
NC_008611	328429	coding	1	329452	328370	-1	MUL_0322	-	341	G	A	G	G	A	H	H	H	Y	non-synonymous	strain-specific (Jp8756)	acyl-CoA dehydrogenase
NC_008611	328461	coding	1	329452	328370	-1	MUL_0322	-	330	G	T	G	G	T	A	A	A	E	non-synonymous	strain-specific (Jp8756)	acyl-CoA dehydrogenase
NC_008611	328502	coding	1	329452	328370	-1	MUL_0322	-	316	C	A	C	C	A	K	K	K	N	non-synonymous	strain-specific (Jp8756)	acyl-CoA dehydrogenase
NC_008611	328518	coding	1	329452	328370	-1	MUL_0322	-	311	G	A	G	G	A	A	A	A	V	non-synonymous	strain-specific (Jp8756)	acyl-CoA dehydrogenase
NC_008611	328631	coding	1	329452	328370	-1	MUL_0322	-	273	G	C	G	G	C					synonymous	strain-specific (Jp8756)	acyl-CoA dehydrogenase
NC_008611	328841	coding	1	329452	328370	-1	MUL_0322	-	203	T	C	T	T	C					synonymous	strain-specific (Jp8756)	acyl-CoA dehydrogenase
NC_008611	328909	coding	1	329452	328370	-1	MUL_0322	-	181	A	C	A	A	C	Y	Y	Y	D	non-synonymous	strain-specific (Jp8756)	acyl-CoA dehydrogenase
NC_008611	329061	coding	1	329452	328370	-1	MUL_0322	-	130	C	A	C	C	A	S	S	S	I	non-synonymous	strain-specific (Jp8756)	acyl-CoA dehydrogenase
NC_008611	329405	coding	1	329452	328370	-1	MUL_0322	-	15	G	T	G	G	T	F	F	F	L	non-synonymous	strain-specific (Jp8756)	acyl-CoA dehydrogenase
NC_008611	329478	inetrgenic					MUL_0322-MUL_0323			C	T	C	C	T					intergenic	strain-specific (Jp8756)
NC_008611	329536	inetrgenic					MUL_0322-MUL_0323			T	C	T	T	C					intergenic	strain-specific (Jp8756)
NC_008611	329571	inetrgenic					MUL_0322-MUL_0323			G	C	G	G	C					intergenic	strain-specific (Jp8756)
NC_008611	329605	inetrgenic					MUL_0322-MUL_0323			G	A	G	G	A					intergenic	strain-specific (Jp8756)
NC_008611	329720	coding	1	329643	330296	+1	MUL_0323	-	25	T	G	T	T	G					synonymous	strain-specific (Jp8756)	transcriptional regulatory protein
NC_008611	329876	coding	1	329643	330296	+1	MUL_0323	-	77	C	G	C	C	G					synonymous	strain-specific (Jp8756)	transcriptional regulatory protein
NC_008611	329926	coding	1	329643	330296	+1	MUL_0323	-	94	C	T	C	C	T	T	T	T	I	non-synonymous	strain-specific (Jp8756)	transcriptional regulatory protein
NC_008611	329951	coding	1	329643	330296	+1	MUL_0323	-	102	G	C	G	G	C	E	E	E	D	non-synonymous	strain-specific (Jp8756)	transcriptional regulatory protein
NC_008611	330093	coding	1	329643	330296	+1	MUL_0323	-	150	A	G	A	A	G	T	T	T	A	non-synonymous	strain-specific (Jp8756)	transcriptional regulatory protein
NC_008611	330410	inetrgenic					MUL_0323-MUL_0324			T	G	T	T	G					intergenic	strain-specific (Jp8756)
NC_008611	330459	inetrgenic					MUL_0323-MUL_0324			A	G	A	A	G					intergenic	strain-specific (Jp8756)
NC_008611	330479	inetrgenic					MUL_0323-MUL_0324			T	A	T	T	A					intergenic	strain-specific (Jp8756)
NC_008611	330592	coding	1	330530	331732	+1	MUL_0324	cyp189A7	20	T	C	T	T	C					synonymous	strain-specific (Jp8756)	cytochrome P450 189A7 Cyp189A7
NC_008611	330665	coding	1	330530	331732	+1	MUL_0324	cyp189A7	45	T	C	T	T	C					synonymous	strain-specific (Jp8756)	cytochrome P450 189A7 Cyp189A7
NC_008611	330743	coding	1	330530	331732	+1	MUL_0324	cyp189A7	71	T	A	T	T	A	F	F	F	I	non-synonymous	strain-specific (Jp8756)	cytochrome P450 189A7 Cyp189A7
NC_008611	331022	coding	1	330530	331732	+1	MUL_0324	cyp189A7	164	G	T	G	G	T	A	A	A	S	non-synonymous	strain-specific (Jp8756)	cytochrome P450 189A7 Cyp189A7
NC_008611	331620	coding	1	330530	331732	+1	MUL_0324	cyp189A7	363	T	G	T	T	G	L	L	L	R	non-synonymous	strain-specific (Jp8756)	cytochrome P450 189A7 Cyp189A7
NC_008611	331627	coding	1	330530	331732	+1	MUL_0324	cyp189A7	365	C	G	C	C	G	D	D	D	E	non-synonymous	strain-specific (Jp8756)	cytochrome P450 189A7 Cyp189A7
NC_008611	331695	coding	1	330530	331732	+1	MUL_0324	cyp189A7	388	T	C	T	T	C	V	V	V	A	non-synonymous	strain-specific (Jp8756)	cytochrome P450 189A7 Cyp189A7
NC_008611	331761	inetrgenic					MUL_0324-MUL_0326			C	T	C	C	T					intergenic	strain-specific (Jp8756)
NC_008611	331910	inetrgenic					MUL_0324-MUL_0326			G	A	G	G	A					intergenic	strain-specific (Jp8756)
[truncated: 24,719 more rows]
